# Supplementary material for: 8a-Methyl-5,6,8,8a,9,10-hexa­hydro-10,12a-epoxy­isoindolo[1,2-a]isoquinolinium iodide
Source: Acta Crystallogr Sect E Struct Rep Online. 2010 May 19;66(Pt 6):o1388–9. doi: 10.1107/S1600536810017903 (PMC2979642; doi:10.1107/S1600536810017903)
Supplement: Supplementary file 1 [file e-66-o1388-sup1.cif]

##############################################################################
###                                                                        ###
###        Electronic paper (Acta Crystallographica Section E)             ###
###                                                                        ###
##############################################################################
#                                                                            #
# This CIF contains the data in a paper accepted for publication in Acta     #
# Crystallographica Section E. It conforms to the requirements of Notes      #
# for Authors for Section E, and has been peer reviewed under the auspices   #
# of the IUCr Commission on Journals.                                        #
#                                                                            #
# Full details of the Crystallographic Information File format               #
# are given in the paper "The Crystallographic Information File (CIF):       #
# a New Standard Archive File for Crystallography" by S. R. Hall, F. H.      #
# Allen and I. D. Brown [Acta Cryst. (1991), A47, 655-685].                  #
#                                                                            #
# The current version of the core CIF dictionary is obtainable from          #
# ftp://ftp.iucr.org/pub/cif_core.dic. The current version number is 2.4.    #
#                                                                            #
# Software is freely available for graphical display of the structure(s) in  #
# this CIF.  For information consult the CIF home page http://www.iucr.org/  #
# cif/home.html                                                              #
#                                                                            #
# This file may be used for bona fide research purposes within the           #
# scientific community so long as proper attribution is given to the journal # 
# article from which it was obtained.                                        #
#                                                                            #
##############################################################################
                                             
data_global
_audit_creation_method     'from SHELXL97 CIF and IUCr SHELXL97-template'
_journal_date_recd_electronic     2010-05-13
_journal_date_accepted     2010-05-14
_journal_name_full     'Acta Crystallographica, Section E'
_journal_year     2010
_journal_volume     66
_journal_issue      6
_journal_page_first     o1388
_journal_page_last     o1389
_journal_paper_category     QO
_journal_coeditor_code     RK2205
_publ_contact_author_name     'Flavien A. A. Toze'
_publ_contact_author_address
;
Department of Chemistry, University of Douala, Faculty of Sciences,
PO Box 24157, Douala, Republic of Cameroon
;
_publ_contact_author_email     'vkh@xray.ineos.ac.ru'
_publ_contact_author_fax     '+7(499)1355085'
_publ_contact_author_phone     '+7(499)1359343'
_publ_section_title
;\
8a-Methyl-5,6,8,8a,9,10-hexahydro-10,12a-epoxyisoindolo[1,2-<i>a</i>]\
isoquinolinium iodide
;
loop_
    _publ_author_name
    _publ_author_footnote
    _publ_author_address
    'Flavien A. A. Toze' .
;
 Department of Chemistry, University of Douala, Faculty of Sciences,
 PO Box 24157, Douala, Republic of Cameroon
;
    'Julya D. Ershova' .
;
 Department of Organic Chemistry, Russian People's Friendship University,
 6 Miklukho-Maklaya St, Moscow 117198, Russian Federation
;
    'Mykola D. Obushak' .
;
 Department of Organic Chemistry, Ivan Franko National University of Lviv,
 6 Kyryla and Mefodiya St, Lviv 79005, Ukraine
;
    'Fedor I. Zubkov' .
;
 Department of Organic Chemistry, Russian People's Friendship University,
 6 Miklukho-Maklaya St, Moscow 117198, Russian Federation
;
    'Victor N. Khrustalev' .
;
 X-Ray Structural Centre,
 A. N. Nesmeyanov Institute of Organoelement Compounds,
 Russian Academy of Sciences,
 28 Vavilov St, B-334, Moscow 119991, Russian Federation
;
data_I
_audit_creation_method     SHELXL-97
_chemical_name_systematic
;
8a-Methyl-5,6,8,8a,9,10-hexahydro-10,12a-
epoxyisoindolo[1,2-<i>a</i>]isoquinolinium iodide
;
_chemical_name_common     ?
_chemical_formula_moiety     'C17 H18 N O +, I -'
_chemical_formula_sum     'C17 H18 I N O'
_chemical_formula_iupac     'C17 H18 N O +, I -'
_chemical_formula_weight     379.22
_chemical_melting_point     452
_symmetry_cell_setting     'monoclinic'
_symmetry_space_group_name_H-M     'C 2/c'
_symmetry_space_group_name_Hall     '-C 2yc'
loop_
    _symmetry_equiv_pos_as_xyz
    'x, y, z'
    '-x, y, -z+1/2'
    'x+1/2, y+1/2, z'
    '-x+1/2, y+1/2, -z+1/2'
    '-x, -y, -z'
    'x, -y, z-1/2'
    '-x+1/2, -y+1/2, -z'
    'x+1/2, -y+1/2, z-1/2'
_cell_length_a     15.5047(6)
_cell_length_b     8.0757(3)
_cell_length_c     25.1874(12)
_cell_angle_alpha     90.00
_cell_angle_beta     104.2040(10)
_cell_angle_gamma     90.00
_cell_volume     3057.3(2)
_cell_formula_units_Z     8
_cell_measurement_reflns_used     7921
_cell_measurement_theta_min     2.71
_cell_measurement_theta_max     32.52
_cell_measurement_temperature     100(2)
_exptl_crystal_description     'prism'
_exptl_crystal_colour     'orange'
_exptl_crystal_size_max     0.30
_exptl_crystal_size_mid     0.20
_exptl_crystal_size_min     0.15
_exptl_crystal_density_diffrn     1.648
_exptl_crystal_density_meas     ?
_exptl_crystal_density_method     'not measured'
_exptl_crystal_F_000     1504
_exptl_absorpt_coefficient_mu     2.090
_exptl_absorpt_correction_type     'multi-scan'
_exptl_absorpt_process_details     '(<i>SADABS</i>; Sheldrick, 2003)'
_exptl_absorpt_correction_T_min     0.573
_exptl_absorpt_correction_T_max     0.745
_exptl_special_details
;
;
_diffrn_ambient_temperature     100(2)
_diffrn_radiation_type     MoK\a
_diffrn_radiation_wavelength     0.71073
_diffrn_radiation_source     'fine-focus sealed tube'
_diffrn_radiation_monochromator     'graphite'
_diffrn_measurement_device_type     'Bruker APEXII CCD'
_diffrn_measurement_method     '\f and \w scans'
_diffrn_detector_area_resol_mean     ?
_diffrn_reflns_number     18881
_diffrn_reflns_av_R_equivalents     0.0309
_diffrn_reflns_av_sigmaI/netI     0.0245
_diffrn_reflns_theta_min     1.67
_diffrn_reflns_theta_max     30.00
_diffrn_reflns_theta_full     30.00
_diffrn_measured_fraction_theta_max     0.994
_diffrn_measured_fraction_theta_full     0.994
_diffrn_reflns_limit_h_min     -21
_diffrn_reflns_limit_h_max     21
_diffrn_reflns_limit_k_min     -11
_diffrn_reflns_limit_k_max     11
_diffrn_reflns_limit_l_min     -35
_diffrn_reflns_limit_l_max     35
_refine_special_details
;
 Refinement of <i>F</i>^2^ against ALL reflections. The weighted
 <i>R</i>-factor w<i>R</i> and goodness of fit <i>S</i> are based on
 <i>F</i>^2^, conventional <i>R</i>-factors <i>R</i> are based on <i>F</i>,
 with <i>F</i> set to zero for negative <i>F</i>^2^. The threshold expression
 of <i>F</i>^2^ > \s(<i>F</i>^2^) is used only for calculating
 <i>R</i>-factors(gt) etc. and is not relevant to the choice of reflections
 for refinement. <i>R</i>-factors based on <i>F</i>^2^ are statistically
 about twice as large as those based on <i>F</i>, and <i>R</i>-factors based
 on ALL data will be even larger.
;
_reflns_number_total     4450
_reflns_number_gt     4123
_reflns_threshold_expression     I>2\s(I)
_refine_ls_structure_factor_coef     'Fsqd'
_refine_ls_matrix_type     'full'
_refine_ls_R_factor_all     0.0278
_refine_ls_R_factor_gt     0.0245
_refine_ls_wR_factor_gt     0.0523
_refine_ls_wR_factor_ref     0.0536
_refine_ls_goodness_of_fit_ref     1.003
_refine_ls_restrained_S_all     1.003
_refine_ls_number_reflns     4450
_refine_ls_number_parameters     182
_refine_ls_number_restraints     0
_refine_ls_hydrogen_treatment     'constr'
_refine_ls_weighting_scheme     'calc'
_refine_ls_weighting_details
            'calc w=1/[\s^2^(Fo^2^)+(0.0195P)^2^+6.6P] where P=(Fo^2^+2Fc^2^)/3'
_atom_sites_solution_hydrogens     'geom'
_atom_sites_solution_primary     'direct'
_atom_sites_solution_secondary     'difmap'
_refine_ls_shift/su_max     0.002
_refine_ls_shift/su_mean     0.000
_refine_diff_density_max     0.480
_refine_diff_density_min     -0.939
_refine_ls_extinction_method     'none'
_refine_ls_extinction_coef     ?
loop_
    _atom_type_symbol
    _atom_type_description
    _atom_type_scat_dispersion_real
    _atom_type_scat_dispersion_imag
    _atom_type_scat_source
    'C' 'C' 0.0033 0.0016
                         'International Tables Vol C Tables 4.2.6.8 and 6.1.1.4'
    'H' 'H' 0.0000 0.0000
                         'International Tables Vol C Tables 4.2.6.8 and 6.1.1.4'
    'N' 'N' 0.0061 0.0033
                         'International Tables Vol C Tables 4.2.6.8 and 6.1.1.4'
    'O' 'O' 0.0106 0.0060
                         'International Tables Vol C Tables 4.2.6.8 and 6.1.1.4'
    'I' 'I' -0.4742 1.8119
                         'International Tables Vol C Tables 4.2.6.8 and 6.1.1.4'
_computing_data_collection     '<i>APEX2</i> (Bruker, 2005)'
_computing_cell_refinement     '<i>SAINT-Plus</i> (Bruker, 2001)'
_computing_data_reduction     '<i>SAINT-Plus</i> (Bruker, 2001)'
_computing_structure_solution     '<i>SHELXTL</i> (Sheldrick, 2008)'
_computing_structure_refinement     '<i>SHELXTL</i> (Sheldrick, 2008)'
_computing_molecular_graphics     '<i>SHELXTL</i> (Sheldrick, 2008)'
_computing_publication_material     '<i>SHELXTL</i> (Sheldrick, 2008)'
loop_
    _atom_site_type_symbol
    _atom_site_label
    _atom_site_fract_x
    _atom_site_fract_y
    _atom_site_fract_z
    _atom_site_U_iso_or_equiv
    _atom_site_adp_type
    _atom_site_calc_flag
    _atom_site_refinement_flags
    _atom_site_occupancy
    _atom_site_disorder_assembly
    _atom_site_disorder_group
    I I1 0.325921(8) 0.080703(16) 0.405918(5) 0.02178(4) Uani d . 1 . .
    O O1 0.45929(8) 0.66340(17) 0.33020(5) 0.0191(3) Uani d . 1 . .
    C C1 0.61820(12) 0.8559(2) 0.27922(7) 0.0184(3) Uani d . 1 . .
    H H1 0.5871 0.7567 0.2663 0.022 Uiso calc R 1 . .
    C C1A 0.63271(12) 0.9011(2) 0.33406(7) 0.0165(3) Uani d . 1 . .
    C C2 0.64969(13) 0.9574(2) 0.24349(8) 0.0206(4) Uani d . 1 . .
    H H2 0.6392 0.9292 0.2058 0.025 Uiso calc R 1 . .
    C C3 0.69669(13) 1.1005(2) 0.26325(8) 0.0226(4) Uani d . 1 . .
    H H3 0.7178 1.1700 0.2387 0.027 Uiso calc R 1 . .
    C C4 0.71330(13) 1.1433(2) 0.31838(8) 0.0206(4) Uani d . 1 . .
    H H4 0.7472 1.2395 0.3314 0.025 Uiso calc R 1 . .
    C C4A 0.68027(12) 1.0454(2) 0.35434(8) 0.0183(3) Uani d . 1 . .
    C C5 0.69532(13) 1.0806(2) 0.41463(8) 0.0214(4) Uani d . 1 . .
    H H5A 0.7106 1.1989 0.4217 0.026 Uiso calc R 1 . .
    H H5B 0.7458 1.0134 0.4353 0.026 Uiso calc R 1 . .
    C C6 0.61228(13) 1.0400(2) 0.43404(8) 0.0205(4) Uani d . 1 . .
    H H6A 0.6255 1.0475 0.4745 0.025 Uiso calc R 1 . .
    H H6B 0.5646 1.1204 0.4184 0.025 Uiso calc R 1 . .
    N N7 0.58279(10) 0.8714(2) 0.41628(6) 0.0174(3) Uani d . 1 . .
    C C8 0.52789(12) 0.7704(2) 0.44453(7) 0.0192(3) Uani d . 1 . .
    H H8A 0.4659 0.8114 0.4365 0.023 Uiso calc R 1 . .
    H H8B 0.5530 0.7705 0.4847 0.023 Uiso calc R 1 . .
    C C8A 0.53246(12) 0.5980(2) 0.42045(7) 0.0175(3) Uani d . 1 . .
    C C9 0.44431(13) 0.4996(3) 0.40199(8) 0.0228(4) Uani d . 1 . .
    H H9A 0.3945 0.5575 0.4123 0.027 Uiso calc R 1 . .
    H H9B 0.4501 0.3866 0.4177 0.027 Uiso calc R 1 . .
    C C10 0.43173(13) 0.4959(3) 0.33880(8) 0.0223(4) Uani d . 1 . .
    H H10 0.3704 0.4661 0.3174 0.027 Uiso calc R 1 . .
    C C11 0.50568(14) 0.3957(2) 0.32470(8) 0.0221(4) Uani d . 1 . .
    H H11 0.5008 0.2876 0.3094 0.027 Uiso calc R 1 . .
    C C12 0.57905(12) 0.4890(2) 0.33795(7) 0.0187(3) Uani d . 1 . .
    H H12 0.6365 0.4647 0.3329 0.022 Uiso calc R 1 . .
    C C12A 0.54908(11) 0.6422(2) 0.36281(7) 0.0158(3) Uani d . 1 . .
    C C12B 0.59353(12) 0.8077(2) 0.37104(7) 0.0162(3) Uani d . 1 . .
    C C13 0.60762(13) 0.4998(3) 0.45782(8) 0.0225(4) Uani d . 1 . .
    H H13A 0.5933 0.4803 0.4931 0.034 Uiso calc R 1 . .
    H H13B 0.6632 0.5628 0.4637 0.034 Uiso calc R 1 . .
    H H13C 0.6146 0.3934 0.4406 0.034 Uiso calc R 1 . .
loop_
    _atom_site_aniso_label
    _atom_site_aniso_U_11
    _atom_site_aniso_U_22
    _atom_site_aniso_U_33
    _atom_site_aniso_U_12
    _atom_site_aniso_U_13
    _atom_site_aniso_U_23
    I1 0.02024(6) 0.02454(7) 0.01967(6) -0.00275(5) 0.00320(4) -0.00284(5)
    O1 0.0163(6) 0.0212(6) 0.0176(6) 0.0003(5) 0.0001(5) 0.0018(5)
    C1 0.0191(8) 0.0182(8) 0.0174(8) -0.0002(7) 0.0039(6) -0.0004(7)
    C1A 0.0178(8) 0.0158(8) 0.0161(8) 0.0015(6) 0.0044(6) 0.0012(6)
    C2 0.0208(8) 0.0240(9) 0.0180(8) 0.0010(7) 0.0067(7) 0.0004(7)
    C3 0.0219(9) 0.0225(9) 0.0249(9) 0.0008(7) 0.0087(7) 0.0048(7)
    C4 0.0193(8) 0.0174(8) 0.0256(9) -0.0007(7) 0.0064(7) -0.0006(7)
    C4A 0.0163(8) 0.0177(8) 0.0199(8) 0.0007(6) 0.0028(6) -0.0009(6)
    C5 0.0230(9) 0.0215(9) 0.0193(8) -0.0031(7) 0.0043(7) -0.0033(7)
    C6 0.0268(9) 0.0176(8) 0.0183(8) -0.0021(7) 0.0079(7) -0.0035(7)
    N7 0.0200(7) 0.0164(7) 0.0162(7) -0.0001(6) 0.0051(6) 0.0003(6)
    C8 0.0213(8) 0.0213(9) 0.0161(8) -0.0003(7) 0.0066(6) 0.0006(7)
    C8A 0.0178(8) 0.0191(8) 0.0157(8) -0.0016(6) 0.0045(6) 0.0011(6)
    C9 0.0215(9) 0.0265(10) 0.0209(9) -0.0070(7) 0.0058(7) 0.0003(8)
    C10 0.0199(8) 0.0245(10) 0.0217(9) -0.0063(7) 0.0032(7) -0.0005(7)
    C11 0.0273(9) 0.0190(9) 0.0191(8) -0.0031(7) 0.0038(7) -0.0008(7)
    C12 0.0206(8) 0.0184(8) 0.0172(8) 0.0014(7) 0.0046(7) -0.0002(7)
    C12A 0.0152(7) 0.0171(8) 0.0151(7) -0.0011(6) 0.0034(6) 0.0010(6)
    C12B 0.0167(8) 0.0164(8) 0.0147(7) 0.0013(6) 0.0021(6) 0.0006(6)
    C13 0.0246(9) 0.0242(10) 0.0178(8) 0.0029(7) 0.0036(7) 0.0047(7)
_geom_special_details
;
 All s.u.'s (except the s.u. in the dihedral angle between two l.s. planes) are
 estimated using the full covariance matrix. The cell s.u.'s are taken into
 account individually in the estimation of s.u.'s in distances, angles and
 torsion angles; correlations between s.u.'s in cell parameters are only used
 when they are defined by crystal symmetry. An approximate (isotropic)
 treatment of cell s.u.'s is used for estimating s.u.'s involving l.s. planes.
;
loop_
    _geom_bond_atom_site_label_1
    _geom_bond_atom_site_label_2
    _geom_bond_site_symmetry_2
    _geom_bond_distance
    _geom_bond_publ_flag
    O1 C12A . 1.443(2) ?
    O1 C10 . 1.451(2) ?
    C1 C2 . 1.391(3) ?
    C1 C1A . 1.393(2) ?
    C1 H1 . 0.9500 ?
    C1A C4A . 1.406(3) ?
    C1A C12B . 1.443(2) ?
    C2 C3 . 1.391(3) ?
    C2 H2 . 0.9500 ?
    C3 C4 . 1.392(3) ?
    C3 H3 . 0.9500 ?
    C4 C4A . 1.392(3) ?
    C4 H4 . 0.9500 ?
    C4A C5 . 1.506(3) ?
    C5 C6 . 1.521(3) ?
    C5 H5A . 0.9900 ?
    C5 H5B . 0.9900 ?
    C6 N7 . 1.470(2) ?
    C6 H6A . 0.9900 ?
    C6 H6B . 0.9900 ?
    N7 C12B . 1.298(2) ?
    N7 C8 . 1.481(2) ?
    C8 C8A . 1.527(3) ?
    C8 H8A . 0.9900 ?
    C8 H8B . 0.9900 ?
    C8A C13 . 1.528(3) ?
    C8A C9 . 1.550(3) ?
    C8A C12A . 1.576(2) ?
    C9 C10 . 1.555(3) ?
    C9 H9A . 0.9900 ?
    C9 H9B . 0.9900 ?
    C10 C11 . 1.515(3) ?
    C10 H10 . 1.0000 ?
    C11 C12 . 1.337(3) ?
    C11 H11 . 0.9500 ?
    C12 C12A . 1.510(3) ?
    C12 H12 . 0.9500 ?
    C12A C12B . 1.495(3) ?
    C13 H13A . 0.9800 ?
    C13 H13B . 0.9800 ?
    C13 H13C . 0.9800 ?
loop_
    _geom_angle_atom_site_label_1
    _geom_angle_atom_site_label_2
    _geom_angle_atom_site_label_3
    _geom_angle_site_symmetry_1
    _geom_angle_site_symmetry_3
    _geom_angle
    _geom_angle_publ_flag
    C12A O1 C10 . . 94.73(13) ?
    C2 C1 C1A . . 119.36(18) ?
    C2 C1 H1 . . 120.3 ?
    C1A C1 H1 . . 120.3 ?
    C1 C1A C4A . . 121.36(17) ?
    C1 C1A C12B . . 120.78(17) ?
    C4A C1A C12B . . 117.70(16) ?
    C1 C2 C3 . . 119.60(18) ?
    C1 C2 H2 . . 120.2 ?
    C3 C2 H2 . . 120.2 ?
    C2 C3 C4 . . 121.04(18) ?
    C2 C3 H3 . . 119.5 ?
    C4 C3 H3 . . 119.5 ?
    C4A C4 C3 . . 120.02(18) ?
    C4A C4 H4 . . 120.0 ?
    C3 C4 H4 . . 120.0 ?
    C4 C4A C1A . . 118.58(18) ?
    C4 C4A C5 . . 123.94(17) ?
    C1A C4A C5 . . 117.44(17) ?
    C4A C5 C6 . . 110.45(16) ?
    C4A C5 H5A . . 109.6 ?
    C6 C5 H5A . . 109.6 ?
    C4A C5 H5B . . 109.6 ?
    C6 C5 H5B . . 109.6 ?
    H5A C5 H5B . . 108.1 ?
    N7 C6 C5 . . 109.06(15) ?
    N7 C6 H6A . . 109.9 ?
    C5 C6 H6A . . 109.9 ?
    N7 C6 H6B . . 109.9 ?
    C5 C6 H6B . . 109.9 ?
    H6A C6 H6B . . 108.3 ?
    C12B N7 C6 . . 122.46(16) ?
    C12B N7 C8 . . 114.58(16) ?
    C6 N7 C8 . . 122.45(15) ?
    N7 C8 C8A . . 102.91(14) ?
    N7 C8 H8A . . 111.2 ?
    C8A C8 H8A . . 111.2 ?
    N7 C8 H8B . . 111.2 ?
    C8A C8 H8B . . 111.2 ?
    H8A C8 H8B . . 109.1 ?
    C8 C8A C13 . . 109.33(15) ?
    C8 C8A C9 . . 117.58(16) ?
    C13 C8A C9 . . 113.69(16) ?
    C8 C8A C12A . . 101.17(14) ?
    C13 C8A C12A . . 114.35(15) ?
    C9 C8A C12A . . 99.85(14) ?
    C8A C9 C10 . . 101.35(14) ?
    C8A C9 H9A . . 111.5 ?
    C10 C9 H9A . . 111.5 ?
    C8A C9 H9B . . 111.5 ?
    C10 C9 H9B . . 111.5 ?
    H9A C9 H9B . . 109.3 ?
    O1 C10 C11 . . 101.25(15) ?
    O1 C10 C9 . . 99.63(15) ?
    C11 C10 C9 . . 109.76(16) ?
    O1 C10 H10 . . 114.8 ?
    C11 C10 H10 . . 114.8 ?
    C9 C10 H10 . . 114.8 ?
    C12 C11 C10 . . 106.70(17) ?
    C12 C11 H11 . . 126.7 ?
    C10 C11 H11 . . 126.7 ?
    C11 C12 C12A . . 103.62(16) ?
    C11 C12 H12 . . 128.2 ?
    C12A C12 H12 . . 128.2 ?
    O1 C12A C12B . . 108.67(14) ?
    O1 C12A C12 . . 102.32(14) ?
    C12B C12A C12 . . 127.70(16) ?
    O1 C12A C8A . . 101.44(13) ?
    C12B C12A C8A . . 104.40(14) ?
    C12 C12A C8A . . 109.46(15) ?
    N7 C12B C1A . . 121.63(17) ?
    N7 C12B C12A . . 108.79(15) ?
    C1A C12B C12A . . 129.10(16) ?
    C8A C13 H13A . . 109.5 ?
    C8A C13 H13B . . 109.5 ?
    H13A C13 H13B . . 109.5 ?
    C8A C13 H13C . . 109.5 ?
    H13A C13 H13C . . 109.5 ?
    H13B C13 H13C . . 109.5 ?
loop_
    _geom_torsion_atom_site_label_1
    _geom_torsion_atom_site_label_2
    _geom_torsion_atom_site_label_3
    _geom_torsion_atom_site_label_4
    _geom_torsion_site_symmetry_1
    _geom_torsion_site_symmetry_2
    _geom_torsion_site_symmetry_3
    _geom_torsion_site_symmetry_4
    _geom_torsion
    _geom_torsion_publ_flag
    C2 C1 C1A C4A . . . . -1.4(3) ?
    C2 C1 C1A C12B . . . . 173.85(17) ?
    C1A C1 C2 C3 . . . . 1.3(3) ?
    C1 C2 C3 C4 . . . . 0.4(3) ?
    C2 C3 C4 C4A . . . . -2.1(3) ?
    C3 C4 C4A C1A . . . . 2.0(3) ?
    C3 C4 C4A C5 . . . . 179.45(18) ?
    C1 C1A C4A C4 . . . . -0.2(3) ?
    C12B C1A C4A C4 . . . . -175.63(16) ?
    C1 C1A C4A C5 . . . . -177.87(17) ?
    C12B C1A C4A C5 . . . . 6.7(2) ?
    C4 C4A C5 C6 . . . . 142.02(19) ?
    C1A C4A C5 C6 . . . . -40.5(2) ?
    C4A C5 C6 N7 . . . . 51.2(2) ?
    C5 C6 N7 C12B . . . . -32.4(2) ?
    C5 C6 N7 C8 . . . . 156.17(16) ?
    C12B N7 C8 C8A . . . . 20.2(2) ?
    C6 N7 C8 C8A . . . . -167.72(16) ?
    N7 C8 C8A C13 . . . . 94.15(16) ?
    N7 C8 C8A C9 . . . . -134.27(16) ?
    N7 C8 C8A C12A . . . . -26.83(17) ?
    C8 C8A C9 C10 . . . . 112.08(18) ?
    C13 C8A C9 C10 . . . . -118.35(17) ?
    C12A C8A C9 C10 . . . . 3.87(18) ?
    C12A O1 C10 C11 . . . . -50.15(15) ?
    C12A O1 C10 C9 . . . . 62.39(15) ?
    C8A C9 C10 O1 . . . . -40.39(17) ?
    C8A C9 C10 C11 . . . . 65.35(19) ?
    O1 C10 C11 C12 . . . . 30.66(19) ?
    C9 C10 C11 C12 . . . . -74.0(2) ?
    C10 C11 C12 C12A . . . . 2.8(2) ?
    C10 O1 C12A C12B . . . . -169.84(14) ?
    C10 O1 C12A C12 . . . . 52.90(15) ?
    C10 O1 C12A C8A . . . . -60.19(15) ?
    C11 C12 C12A O1 . . . . -35.95(18) ?
    C11 C12 C12A C12B . . . . -161.61(17) ?
    C11 C12 C12A C8A . . . . 71.05(18) ?
    C8 C8A C12A O1 . . . . -86.84(15) ?
    C13 C8A C12A O1 . . . . 155.78(15) ?
    C9 C8A C12A O1 . . . . 34.03(17) ?
    C8 C8A C12A C12B . . . . 26.06(17) ?
    C13 C8A C12A C12B . . . . -91.31(18) ?
    C9 C8A C12A C12B . . . . 146.94(15) ?
    C8 C8A C12A C12 . . . . 165.56(14) ?
    C13 C8A C12A C12 . . . . 48.2(2) ?
    C9 C8A C12A C12 . . . . -73.57(17) ?
    C6 N7 C12B C1A . . . . -2.2(3) ?
    C8 N7 C12B C1A . . . . 169.88(16) ?
    C6 N7 C12B C12A . . . . -174.87(16) ?
    C8 N7 C12B C12A . . . . -2.8(2) ?
    C1 C1A C12B N7 . . . . -158.84(18) ?
    C4A C1A C12B N7 . . . . 16.6(3) ?
    C1 C1A C12B C12A . . . . 12.3(3) ?
    C4A C1A C12B C12A . . . . -172.30(17) ?
    O1 C12A C12B N7 . . . . 92.29(17) ?
    C12 C12A C12B N7 . . . . -144.62(18) ?
    C8A C12A C12B N7 . . . . -15.34(19) ?
    O1 C12A C12B C1A . . . . -79.7(2) ?
    C12 C12A C12B C1A . . . . 43.4(3) ?
    C8A C12A C12B C1A . . . . 172.67(17) ?
loop_
    _geom_hbond_atom_site_label_D
    _geom_hbond_atom_site_label_H
    _geom_hbond_atom_site_label_A
    _geom_hbond_site_symmetry_A
    _geom_hbond_distance_DH
    _geom_hbond_distance_HA
    _geom_hbond_distance_DA
    _geom_hbond_angle_DHA
    _geom_hbond_publ_flag
    C2 H2 I1 2_665 0.95 3.23 3.999(2) 139 y
    C6 H6A I1 5_666 0.99 3.10 4.028(2) 157 y
    C8 H8A I1 1_565 0.99 3.04 3.942(2) 153 y
    C8 H8B I1 5_666 0.99 3.17 4.072(2) 153 y
    C9 H9B I1 . 0.99 3.10 3.862(2) 135 y
    C12 H12 I1 3_555 0.95 3.20 3.862(2) 128 y
    C13 H13B I1 3_555 0.98 3.21 3.970(2) 136 y
