# Supplementary material for: 8a-Methyl-5,6,8,8a,9,10-hexa­hydro-10,12a-epoxy­isoindolo[1,2-a]isoquinolinium iodide
Source: Acta Crystallogr Sect E Struct Rep Online. 2010 May 19;66(Pt 6):o1388–9. doi: 10.1107/S1600536810017903 (PMC2979642; doi:10.1107/S1600536810017903)
Supplement: Supplementary file 2 [file e-66-o1388-Isup2.hkl]

# 
# h,k,l, Fc-squared, Fo-squared, sigma(Fo-squared) and status flag 
# 
data_I
_shelx_title ' N126 in C2/c' 
_shelx_refln_list_code          4 
_shelx_F_calc_maximum      400.28 
_exptl_crystal_F_000      1504.00 
_reflns_d_resolution_high  0.7107 
 
loop_ 
 _symmetry_equiv_pos_as_xyz 
 'x, y, z' 
 '-x, y, -z+1/2' 
 'x+1/2, y+1/2, z' 
 '-x+1/2, y+1/2, -z+1/2' 
 '-x, -y, -z' 
 'x, -y, z-1/2' 
 '-x+1/2, -y+1/2, -z' 
 'x+1/2, -y+1/2, z-1/2' 
 
_cell_length_a    15.5047 
_cell_length_b     8.0757 
_cell_length_c    25.1874 
_cell_angle_alpha  90.000 
_cell_angle_beta  104.204 
_cell_angle_gamma  90.000 
 
_shelx_F_squared_multiplier     1.000 
 
loop_ 
 _refln_index_h 
 _refln_index_k 
 _refln_index_l 
 _refln_F_squared_calc 
 _refln_F_squared_meas 
 _refln_F_squared_sigma 
 _refln_observed_status 
   4   0   0    40542.28    41302.01    655.55 o 
   6   0   0    59909.04    57902.99    919.51 o 
   8   0   0    70270.49    70574.12   1124.31 o 
  10   0   0       59.93       32.34     22.26 o 
  12   0   0    13669.78    13005.52    307.50 o 
  14   0   0    27732.98    26688.69    495.76 o 
  16   0   0      987.16     1092.53    107.64 o 
  18   0   0     3653.16     3665.25    202.00 o 
  20   0   0     6872.51     6665.16    266.78 o 
   5   1   0    59803.72    60433.25    674.52 o 
   7   1   0     6751.54     7462.11    113.13 o 
   9   1   0    21574.67    20326.20    262.54 o 
  11   1   0    33433.11    33475.68    413.00 o 
  13   1   0      701.43      842.41     43.59 o 
  15   1   0     7436.13     7589.54    158.87 o 
  17   1   0     7381.27     7390.69    188.90 o 
  19   1   0     1935.27     2056.81    106.02 o 
  21   1   0     1389.38     1481.81    126.14 o 
   2   2   0    17064.38    18151.09    226.37 o 
   4   2   0    33145.63    34394.55    396.51 o 
   6   2   0    18326.32    19143.37    240.14 o 
   8   2   0    15620.33    16621.61    220.10 o 
  10   2   0       21.39       32.07     25.46 o 
  12   2   0     9781.25    10134.54    177.08 o 
  14   2   0     3396.38     3331.35     98.59 o 
  16   2   0     2178.82     2219.28     86.84 o 
  18   2   0     2282.83     2203.94    129.36 o 
  20   2   0     1903.17     2079.44    133.33 o 
   1   3   0     4761.25     5329.87     86.47 o 
   3   3   0     1213.78     1500.30     77.13 o 
   5   3   0    11538.00    12491.02    169.64 o 
   7   3   0     8656.31     9187.95    137.50 o 
   9   3   0     3229.20     3244.43     71.03 o 
  11   3   0      731.97      856.14     41.68 o 
  13   3   0      565.44      556.35     47.77 o 
  15   3   0      962.94     1083.32     78.61 o 
  17   3   0      128.96      184.85     46.14 o 
  19   3   0       92.52       73.75     50.13 o 
   0   4   0    25940.43    26645.78    486.76 o 
   2   4   0     6360.04     6552.42    107.37 o 
   4   4   0       65.40      134.16     27.29 o 
   6   4   0    18023.03    17984.79    270.93 o 
   8   4   0     5067.80     5086.97     93.67 o 
  10   4   0      270.45      319.06     28.82 o 
  12   4   0      286.68      339.87     49.78 o 
  14   4   0     2799.30     2861.83    117.72 o 
  16   4   0      240.80      205.11     51.76 o 
  18   4   0      200.30      360.22     60.87 o 
   1   5   0    15009.92    15771.84    263.01 o 
   3   5   0    57666.04    57462.41    668.64 o 
   5   5   0     7579.91     7558.20    190.22 o 
   7   5   0      712.03      751.18     50.09 o 
   9   5   0    21447.37    21017.16    322.84 o 
  11   5   0    11222.15    11294.74    244.66 o 
  13   5   0      269.15      275.05     50.86 o 
  15   5   0      800.21      932.86    166.23 o 
  17   5   0     6662.96     6549.19    192.45 o 
   0   6   0    26699.60    25240.82   1032.61 o 
   2   6   0    23170.74    22856.62    334.30 o 
   4   6   0     1338.19     1218.40     61.76 o 
   6   6   0    58155.38    55669.09    735.51 o 
   8   6   0    10268.11    10513.93    198.32 o 
  10   6   0       98.06      100.06     37.71 o 
  12   6   0    10871.06    10557.71    244.02 o 
  14   6   0     9608.97     9740.40    348.36 o 
  16   6   0      699.92      882.10     82.21 o 
   1   7   0    16188.47    16029.95    326.52 o 
   3   7   0    19374.34    19921.49    315.35 o 
   5   7   0     8078.92     7836.29    166.19 o 
   7   7   0       44.48       89.98     35.92 o 
   9   7   0    20836.54    19565.60    368.16 o 
  11   7   0     7305.41     7435.24    198.39 o 
  13   7   0      352.44      384.29     58.94 o 
  15   7   0     3681.81     3862.23    148.63 o 
   0   8   0     1670.19     1903.33    254.76 o 
   2   8   0     6563.67     6135.89    145.82 o 
   4   8   0     1139.55     1155.60     68.37 o 
   6   8   0    10797.11    10510.34    232.18 o 
   8   8   0     1798.40     1883.29    105.31 o 
  10   8   0       33.92       93.69     40.94 o 
  12   8   0     2874.13     2874.64    129.73 o 
  14   8   0     3382.13     3444.81    146.77 o 
   1   9   0      909.99     1031.36     80.16 o 
   3   9   0      548.11      624.31     66.58 o 
   5   9   0        7.23       55.08     34.92 o 
   7   9   0       27.79       87.84     41.94 o 
   9   9   0       87.65      205.78     50.03 o 
  11   9   0      508.65      681.35     75.79 o 
   0  10   0     1879.91     1871.16    205.01 o 
   2  10   0        4.13       15.19     39.24 o 
   4  10   0       28.64      113.77     46.06 o 
   6  10   0      312.89      310.35     66.90 o 
   8  10   0      643.56      737.56     75.62 o 
  10  10   0      259.51      343.74     62.33 o 
   1  11   0      109.18       62.65     44.34 o 
   3  11   0     3304.15     3295.95    137.60 o 
   5  11   0     1908.84     2142.73    139.25 o 
 -21   1   1      419.32      555.96     81.66 o 
 -19   1   1     1059.83     1103.44     84.05 o 
 -17   1   1     2550.53     2476.62    122.68 o 
 -15   1   1      559.52      575.29     48.63 o 
 -13   1   1     5270.18     5164.06    119.53 o 
 -11   1   1    16923.68    17479.28    237.72 o 
  -9   1   1        3.26       17.20     14.54 o 
  -7   1   1    12939.73    13014.24    187.56 o 
  -5   1   1    53927.18    56402.76    630.65 o 
  -3   1   1    53977.03    54841.61    854.16 o 
  -1   1   1    46337.38    46490.29    906.52 o 
   1   1   1     4206.73     4714.07     89.28 o 
   3   1   1     4098.56     4451.89     90.78 o 
   7   1   1    11789.90    11907.29    164.15 o 
   9   1   1     3867.06     3832.03     77.90 o 
  11   1   1     1372.04     1460.09     52.81 o 
  13   1   1     9734.50     9484.82    157.58 o 
  15   1   1     1023.04     1141.79     64.13 o 
  17   1   1      763.95      661.60     65.60 o 
  19   1   1      687.71      674.05     70.73 o 
 -20   2   1      850.58     1174.02    107.84 o 
 -18   2   1      815.87      789.61     98.00 o 
 -16   2   1     6380.37     6364.13    148.12 o 
 -14   2   1    25716.18    25522.31    414.45 o 
 -12   2   1     1364.24     1355.49     58.65 o 
 -10   2   1    22646.56    22570.85    317.98 o 
  -8   2   1    79885.13    80444.63    903.44 o 
  -6   2   1    20473.58    22139.13    314.70 o 
  -4   2   1    48648.54    49141.36    604.88 o 
  -2   2   1   136538.33   126892.34   2809.66 o 
   0   2   1    37779.60    38200.06    432.48 o 
   2   2   1     2646.87     3063.50     61.48 o 
   4   2   1     8560.29     7980.42    111.30 o 
   6   2   1    19998.79    19569.22    245.39 o 
  10   2   1    31134.88    30601.89    380.35 o 
  12   2   1     8421.36     8419.94    141.91 o 
  14   2   1      976.88     1085.46     81.09 o 
  16   2   1     4960.66     5008.78    190.04 o 
  18   2   1     8580.61     8804.34    256.45 o 
  20   2   1      938.19     1023.88    102.50 o 
 -19   3   1     6650.57     6461.30    221.51 o 
 -17   3   1     8431.67     8426.54    210.94 o 
 -15   3   1      309.11      368.88     54.34 o 
 -13   3   1    18969.71    19056.81    302.02 o 
 -11   3   1    58264.63    58233.27    756.38 o 
  -9   3   1     1643.39     1834.74     76.17 o 
  -7   3   1    44349.04    44422.09    520.28 o 
  -5   3   1   107458.12   104523.05   1817.92 o 
  -3   3   1    22458.72    22608.52    423.56 o 
  -1   3   1    10968.21    11280.16    153.21 o 
   1   3   1    81330.80    75764.03    927.91 o 
   3   3   1    36686.35    36208.08    468.47 o 
   7   3   1    33977.20    32068.60    388.25 o 
   9   3   1    21237.30    21603.13    303.80 o 
  11   3   1     1088.56     1147.40     58.43 o 
  13   3   1    10193.49     9963.57    188.47 o 
  15   3   1    13298.84    13552.54    280.67 o 
  17   3   1     1359.01     1376.70    123.15 o 
  19   3   1     2762.51     3032.40    194.85 o 
 -18   4   1      860.04      758.02     92.02 o 
 -16   4   1     8669.98     8926.55    220.99 o 
 -14   4   1    16984.27    16944.42    329.49 o 
 -12   4   1     2588.60     2552.04    104.90 o 
 -10   4   1    33656.48    33190.52    413.43 o 
  -8   4   1    36477.21    36922.21    557.53 o 
  -6   4   1     5972.27     6373.45    105.76 o 
  -4   4   1    17119.79    17560.57    251.58 o 
  -2   4   1    46861.05    45319.92    529.89 o 
   0   4   1    16163.34    16087.54    267.85 o 
   2   4   1       61.43       72.47     16.39 o 
   4   4   1    60555.58    59639.95    757.49 o 
   6   4   1    16609.50    15840.32    399.78 o 
   8   4   1        6.76       42.20     22.47 o 
  10   4   1     9994.21     9258.13    172.20 o 
  12   4   1    11570.77    11739.99    248.51 o 
  14   4   1     2078.08     1960.23    100.66 o 
  16   4   1     2905.46     2960.03    191.47 o 
  18   4   1     6505.08     6725.12    239.34 o 
 -19   5   1     2178.49     2163.24    139.57 o 
 -17   5   1     4940.93     4705.58    159.89 o 
 -15   5   1      314.82      359.51     56.62 o 
 -13   5   1     8159.52     7751.43    226.29 o 
 -11   5   1     6619.63     6669.00    174.70 o 
  -9   5   1     4628.45     4290.53    123.40 o 
  -7   5   1    13877.17    13168.39    222.58 o 
  -5   5   1     6249.78     6127.81    130.12 o 
  -3   5   1      442.08      486.81     49.65 o 
  -1   5   1      361.62      599.57     49.66 o 
   1   5   1    23221.95    23716.81    306.32 o 
   3   5   1     9242.39     9366.13    170.33 o 
   5   5   1     1470.44     1377.57     79.02 o 
   7   5   1    13098.23    12756.89    218.84 o 
   9   5   1     4015.33     4132.28    108.15 o 
  11   5   1       90.81      150.35     39.15 o 
  13   5   1      560.39      657.26     94.43 o 
  15   5   1     2934.03     3027.61    129.21 o 
  17   5   1      696.47      705.33     75.93 o 
 -18   6   1      569.62      539.80     74.10 o 
 -16   6   1      790.10      865.36     82.59 o 
 -14   6   1      820.50      758.06     75.45 o 
 -12   6   1      486.25      435.21     58.41 o 
 -10   6   1      260.86      300.79     48.50 o 
  -8   6   1       47.59       88.11     28.80 o 
  -6   6   1      169.77      260.95     37.84 o 
  -4   6   1      464.17      570.25     47.51 o 
  -2   6   1        2.61      143.14     43.14 o 
   0   6   1        8.79       27.41     20.65 o 
   2   6   1       64.25      114.59     23.58 o 
   4   6   1      399.80      571.76     48.20 o 
   6   6   1     1618.56     1645.47     96.41 o 
   8   6   1     1850.54     1769.59     76.79 o 
  10   6   1       90.35      123.67     40.39 o 
  12   6   1      204.07      289.17     51.25 o 
  14   6   1        4.08       62.27     40.86 o 
  16   6   1      168.23      152.87     50.48 o 
 -15   7   1      242.59      265.98     54.40 o 
 -13   7   1     1481.97     1402.07    124.46 o 
 -11   7   1     1170.88     1218.17     87.64 o 
  -9   7   1      207.23      275.65     50.08 o 
  -7   7   1     2555.69     2707.85     93.29 o 
  -5   7   1     5110.94     5254.63    129.76 o 
  -3   7   1     2113.83     1966.88     88.15 o 
  -1   7   1     2043.40     1954.22     66.73 o 
   1   7   1     8229.44     8224.94    216.71 o 
   3   7   1      103.81      244.69     44.82 o 
   5   7   1      447.97      411.42     60.44 o 
   7   7   1     3786.44     3917.34    113.29 o 
   9   7   1      850.64      943.11     77.46 o 
  11   7   1      578.11      697.46     71.38 o 
  13   7   1     1107.72     1198.15    101.04 o 
  15   7   1     1346.73     1190.48     94.35 o 
 -14   8   1     2063.79     2209.47    237.90 o 
 -12   8   1       18.24       11.43     40.43 o 
 -10   8   1     3973.88     4089.14    143.06 o 
  -8   8   1     8526.54     8920.53    219.09 o 
  -6   8   1     1166.96     1118.31     68.76 o 
  -4   8   1     2497.65     2713.14     96.50 o 
  -2   8   1    18221.25    17489.22    291.05 o 
   0   8   1     2214.09     2560.82    109.12 o 
   2   8   1      916.41      959.37     83.27 o 
   4   8   1    14022.30    13947.27    252.02 o 
   6   8   1     3697.86     3542.65    134.75 o 
   8   8   1        5.81       18.02     36.57 o 
  10   8   1     2944.98     2594.61    119.71 o 
  12   8   1     5300.35     5355.28    201.05 o 
  14   8   1      269.89      397.69     65.63 o 
 -13   9   1     5448.65     5283.05    177.57 o 
 -11   9   1     4277.59     4034.56    150.93 o 
  -9   9   1      553.43      444.61     62.24 o 
  -7   9   1     2487.56     2501.28    157.97 o 
  -5   9   1    13194.02    12815.44    242.55 o 
  -3   9   1     2196.25     2085.95    104.53 o 
  -1   9   1     2874.10     2772.85    277.64 o 
   1   9   1    14285.58    13498.57    285.57 o 
   3   9   1     4208.77     4029.71    139.39 o 
   5   9   1      614.59      631.70     64.09 o 
   7   9   1     7051.16     7226.24    282.86 o 
   9   9   1     5981.00     5754.85    176.21 o 
  11   9   1       67.96      103.59     46.28 o 
 -10  10   1     1827.01     1829.57    131.42 o 
  -8  10   1     5642.52     5587.51    208.27 o 
  -6  10   1     1037.14     1108.12    130.43 o 
  -4  10   1     2599.03     2589.78    144.91 o 
  -2  10   1     4900.63     4717.19    157.53 o 
   0  10   1     3915.63     4154.60    146.14 o 
   2  10   1     1488.37     1362.27     93.23 o 
   4  10   1     6456.58     5967.39    176.35 o 
   6  10   1     2587.69     2510.68    143.46 o 
   8  10   1       54.45      112.12     46.59 o 
  -5  11   1     1920.51     1867.31    130.79 o 
  -3  11   1      894.53      940.55     84.65 o 
  -1  11   1      766.17      786.00    114.88 o 
   1  11   1      908.07     1038.84    145.37 o 
   3  11   1     1783.92     1723.00    105.31 o 
   5  11   1      390.97      418.46     76.52 o 
 -20   0   2      204.32      182.02     85.93 o 
 -18   0   2    11078.18    10538.91    339.79 o 
 -16   0   2    21142.90    20902.64    531.82 o 
 -14   0   2     2962.67     2955.70    148.15 o 
 -12   0   2    12068.87    12435.36    260.27 o 
 -10   0   2    50183.45    47350.99    784.50 o 
  -8   0   2    21403.03    21596.79    381.11 o 
  -6   0   2    22887.20    22214.13    459.76 o 
  -4   0   2   109300.30   101092.34   3012.12 o 
   0   0   2     3916.64     4681.68    138.46 o 
   4   0   2    57996.19    56811.73    893.34 o 
   6   0   2      775.60      753.73     56.85 o 
   8   0   2    85328.48    84391.34   1337.80 o 
  10   0   2    52634.63    50632.17    841.05 o 
  12   0   2      962.33     1065.33     85.53 o 
  14   0   2    18120.77    17647.60    358.68 o 
  16   0   2    17405.05    17202.60    613.54 o 
  18   0   2     2108.53     2451.51    206.52 o 
  20   0   2     4029.31     3755.08    194.99 o 
 -21   1   2     4804.55     5114.90    197.47 o 
 -19   1   2     2709.35     2765.92    120.73 o 
 -17   1   2       60.65       91.65     39.89 o 
 -15   1   2     8375.77     8255.86    167.75 o 
 -13   1   2    32045.83    31364.45    441.57 o 
 -11   1   2       96.42      267.98     41.97 o 
  -9   1   2    16247.69    16415.91    217.98 o 
  -7   1   2    43609.50    43622.29    502.66 o 
  -5   1   2    18739.96    18844.29    209.26 o 
  -3   1   2     7375.40     7466.14    110.02 o 
  -1   1   2    27963.10    29723.59    483.44 o 
   1   1   2     7174.16     8133.37     92.57 o 
   3   1   2     5544.65     6285.76     87.20 o 
   5   1   2    65039.24    63181.20    705.53 o 
   7   1   2    48323.00    49109.36    565.34 o 
   9   1   2     1618.38     1841.70     52.57 o 
  11   1   2    27300.31    27410.22    349.89 o 
  13   1   2    21345.94    21050.68    288.06 o 
  15   1   2      505.08      536.04     49.38 o 
  17   1   2     6244.67     6046.72    167.52 o 
  19   1   2     7506.91     7279.55    230.22 o 
 -20   2   2       66.18      101.25     52.88 o 
 -18   2   2     4493.66     4478.67    173.41 o 
 -16   2   2     2481.31     2290.18     87.32 o 
 -14   2   2      379.45      423.61     45.02 o 
 -12   2   2      822.74      945.51     59.64 o 
 -10   2   2     8592.93     8319.28    140.39 o 
  -8   2   2     3710.84     3610.28     69.17 o 
  -6   2   2     5324.39     5167.49     83.64 o 
  -4   2   2    16130.07    16236.95    221.87 o 
  -2   2   2     4343.87     4469.29     70.37 o 
   0   2   2     6191.80     6668.57     93.42 o 
   2   2   2    24239.26    24071.05    312.57 o 
   4   2   2     2038.92     1981.03     41.94 o 
   6   2   2     2217.41     2388.42     53.62 o 
   8   2   2     8955.06     9303.23    189.99 o 
  10   2   2    16830.81    17248.42    236.85 o 
  12   2   2        8.55       28.55     28.75 o 
  14   2   2     7808.26     7503.03    182.90 o 
  16   2   2     4062.29     3936.46    139.39 o 
  18   2   2       21.64       75.08     48.54 o 
  20   2   2      735.84      664.63     88.53 o 
 -19   3   2      383.49      392.77     70.11 o 
 -17   3   2        8.77      107.96     41.46 o 
 -15   3   2     2464.27     2191.39    114.32 o 
 -13   3   2      572.64      545.64     47.99 o 
 -11   3   2      324.03      332.20     38.10 o 
  -9   3   2      146.24      150.47     19.77 o 
  -7   3   2     2263.58     2622.29     60.90 o 
  -5   3   2      244.64      307.30     22.01 o 
  -3   3   2      433.97      567.43     53.71 o 
  -1   3   2      274.04      323.83     21.34 o 
   1   3   2     5608.98     6042.70     93.94 o 
   3   3   2     6286.93     6810.67    119.88 o 
   5   3   2        3.37       76.81     18.13 o 
   7   3   2      296.20      443.04     25.99 o 
   9   3   2     1490.54     1707.54     53.43 o 
  11   3   2      112.05      161.75     25.82 o 
  13   3   2      603.10      732.70     52.90 o 
  15   3   2      319.02      319.81     53.02 o 
  17   3   2      373.35      414.43     58.64 o 
  19   3   2       86.05      130.73     53.31 o 
 -20   4   2      688.58      766.69     93.48 o 
 -18   4   2      503.95      535.52     79.25 o 
 -16   4   2     3476.00     3614.37    133.51 o 
 -14   4   2     1192.11     1135.41     80.98 o 
 -12   4   2    17597.91    17412.07    326.50 o 
 -10   4   2     9649.40     9927.34    178.01 o 
  -8   4   2       33.57      102.03     20.75 o 
  -6   4   2      447.33      471.88     35.28 o 
  -4   4   2    20735.36    21335.94    295.05 o 
  -2   4   2      356.30      421.56     30.87 o 
   0   4   2      481.81      668.33     33.09 o 
   2   4   2     5039.15     4529.17    106.97 o 
   4   4   2    10624.93    11162.60    185.28 o 
   6   4   2      690.52      749.70     48.44 o 
   8   4   2    11762.56    11934.10    222.71 o 
  10   4   2     2733.86     2747.35    104.09 o 
  12   4   2       27.13       50.96     49.52 o 
  14   4   2     1621.30     1609.57     93.40 o 
  16   4   2     2730.00     2639.08    122.14 o 
  18   4   2     1221.02     1444.60     99.81 o 
 -19   5   2     3853.49     3799.44    175.36 o 
 -17   5   2       58.19      147.64     55.68 o 
 -15   5   2     9238.43     8835.96    221.50 o 
 -13   5   2    14166.25    13201.60    278.66 o 
 -11   5   2        3.02       15.81     31.12 o 
  -9   5   2     5665.74     5643.28    172.52 o 
  -7   5   2    39388.46    37099.07    507.86 o 
  -5   5   2     1205.05     1134.27     40.88 o 
  -3   5   2     4401.10     3891.05     82.25 o 
  -1   5   2    27069.76    26156.02    332.68 o 
   1   5   2    18218.61    18431.23    248.21 o 
   3   5   2     4787.50     4880.68    156.43 o 
   5   5   2     9697.69     9747.99    178.28 o 
   7   5   2    25253.71    24192.05    357.88 o 
   9   5   2       20.14       40.05     25.60 o 
  11   5   2    13186.24    12700.40    265.83 o 
  13   5   2     9482.00     9066.01    220.55 o 
  15   5   2     1221.76     1384.17     93.66 o 
  17   5   2     4747.19     4583.40    159.40 o 
 -18   6   2     3574.83     3552.07    151.33 o 
 -16   6   2     7973.63     7925.23    216.45 o 
 -14   6   2      198.26      175.91     47.91 o 
 -12   6   2     8474.09     8510.52    294.17 o 
 -10   6   2    25965.66    24452.47    429.47 o 
  -8   6   2      215.98      244.31     37.70 o 
  -6   6   2     4134.35     3843.52    104.74 o 
  -4   6   2    33340.73    32666.69    411.19 o 
  -2   6   2    11765.10    11244.11    177.08 o 
   0   6   2     8558.20     8102.99    139.83 o 
   2   6   2    25365.78    25001.12    326.91 o 
   4   6   2    27037.36    26199.59    385.34 o 
   6   6   2     2821.45     2933.46    119.40 o 
   8   6   2    11704.93    11441.83    273.73 o 
  10   6   2    15566.71    14733.19    296.37 o 
  12   6   2     1154.43      970.67     79.21 o 
  14   6   2     9287.28     8968.83    227.75 o 
  16   6   2     6182.28     6210.27    189.23 o 
 -15   7   2     4413.64     4242.90    186.25 o 
 -13   7   2     2509.25     2495.30    173.20 o 
 -11   7   2     1005.22      941.25     79.90 o 
  -9   7   2     2616.96     2776.84    114.35 o 
  -7   7   2    19031.25    18392.46    301.42 o 
  -5   7   2     1474.90     1469.24     71.81 o 
  -3   7   2     6786.14     6747.95    149.25 o 
  -1   7   2    22623.98    22341.08    306.31 o 
   1   7   2     8006.33     8130.47    284.53 o 
   3   7   2     2462.11     2531.22     88.97 o 
   5   7   2    13643.39    13559.96    241.19 o 
   7   7   2    10447.04    10205.10    201.74 o 
   9   7   2      521.07      591.35     65.07 o 
  11   7   2     8512.64     8435.55    215.46 o 
  13   7   2     7484.09     7884.81    238.04 o 
  15   7   2      123.80      147.00     49.04 o 
 -14   8   2      486.27      431.35     66.62 o 
 -12   8   2     1246.42     1152.87     90.90 o 
 -10   8   2     1224.66     1122.39    111.40 o 
  -8   8   2      684.53      607.53     66.81 o 
  -6   8   2     2020.19     2169.31    112.30 o 
  -4   8   2     3976.60     3902.07    114.54 o 
  -2   8   2     1531.92     1386.97     72.35 o 
   0   8   2     1085.61     1301.05     83.90 o 
   2   8   2     8922.39     8335.51    176.15 o 
   4   8   2     2230.20     2408.47    125.47 o 
   6   8   2      120.94      128.73     36.77 o 
   8   8   2     4415.41     4520.44    148.23 o 
  10   8   2     2160.99     2034.56    134.90 o 
  12   8   2       30.12       40.72     41.07 o 
  14   8   2     1317.21     1323.78    132.79 o 
 -13   9   2      681.91      747.23     81.87 o 
 -11   9   2      988.59     1069.24     88.75 o 
  -9   9   2        0.26      114.16     45.19 o 
  -7   9   2       45.36       20.37     37.91 o 
  -5   9   2      112.44      167.60     40.27 o 
  -3   9   2      108.63      194.45     45.94 o 
  -1   9   2       89.41      181.76     46.53 o 
   1   9   2       15.75      101.93     41.33 o 
   3   9   2      242.85      237.19     48.83 o 
   5   9   2       90.80      165.52     40.34 o 
   7   9   2       96.17      200.61     48.02 o 
   9   9   2       17.61       -6.63     38.33 o 
  11   9   2      537.77      588.76     90.76 o 
 -10  10   2     1629.80     1735.87    122.28 o 
  -8  10   2       13.98      145.76     58.27 o 
  -6  10   2     1121.68     1182.93    107.35 o 
  -4  10   2     1557.74     1681.66    100.00 o 
  -2  10   2      199.58      290.60     53.98 o 
   0  10   2      374.04      379.07     59.38 o 
   2  10   2      997.12     1155.79     87.99 o 
   4  10   2      642.77      689.14     76.22 o 
   6  10   2      201.82      185.37     57.90 o 
   8  10   2      278.23      441.60     65.03 o 
  -5  11   2      310.54      295.05     69.49 o 
  -3  11   2     1384.14     1394.51     97.89 o 
  -1  11   2     2880.65     3112.61    199.31 o 
   1  11   2     2247.20     2092.06    114.05 o 
   3  11   2      235.07      271.94     56.32 o 
 -21   1   3      770.01      776.82     92.73 o 
 -19   1   3        0.56       38.03     41.24 o 
 -17   1   3     7134.03     6849.52    246.63 o 
 -15   1   3     3329.49     3069.46    110.08 o 
 -13   1   3        3.10        3.13     23.81 o 
 -11   1   3     3223.70     3181.02     70.93 o 
  -9   1   3    16118.10    16574.93    218.97 o 
  -7   1   3      279.13      312.08     23.59 o 
  -5   1   3       17.01       65.33     22.61 o 
  -3   1   3    41379.36    42468.98    618.81 o 
  -1   1   3      197.83      260.21     18.00 o 
   1   1   3      465.48      452.65     14.57 o 
   3   1   3    85159.97    83346.07    913.08 o 
   5   1   3    24894.77    25888.04    308.76 o 
   7   1   3     8941.28    10122.96    147.10 o 
   9   1   3     5223.93     5234.78    127.96 o 
  11   1   3     9900.69     9998.43    159.96 o 
  13   1   3      645.97      658.82     61.06 o 
  15   1   3      368.13      452.75     65.98 o 
  17   1   3     5750.08     5617.18    161.02 o 
  19   1   3      351.56      387.73     70.40 o 
 -20   2   3     6667.14     6554.86    223.91 o 
 -18   2   3     8531.13     8386.90    243.26 o 
 -16   2   3      317.97      263.87     41.64 o 
 -14   2   3    16822.12    16846.27    275.58 o 
 -12   2   3    17009.82    16689.96    265.26 o 
 -10   2   3     1924.41     2023.66    103.18 o 
  -8   2   3     7524.40     7516.25    136.25 o 
  -6   2   3    59834.05    56671.77    708.36 o 
  -4   2   3     7783.35     7647.42    178.88 o 
  -2   2   3     3661.94     3826.89     66.07 o 
   0   2   3   117694.05   109060.38   1189.39 o 
   2   2   3    59283.78    58918.50    608.85 o 
   4   2   3    11642.09    11852.35    156.30 o 
   6   2   3    90628.55    93430.67   1037.89 o 
   8   2   3    32501.00    33375.17    405.18 o 
  12   2   3     5049.67     5115.63    104.22 o 
  14   2   3    21932.23    21424.07    333.89 o 
  16   2   3     2855.34     3041.05    101.69 o 
  18   2   3     2362.65     2361.03    134.49 o 
  20   2   3     3414.30     3705.96    214.05 o 
 -19   3   3      135.28       38.89     56.92 o 
 -17   3   3    11980.48    11242.20    298.59 o 
 -15   3   3    18098.09    17854.70    295.72 o 
 -13   3   3       71.98      122.57     55.07 o 
 -11   3   3    20060.05    19998.71    304.64 o 
  -9   3   3    28860.82    28114.72    438.86 o 
  -7   3   3    11923.93    12296.90    171.99 o 
  -5   3   3    19325.88    19718.33    250.29 o 
  -3   3   3    94110.64    91304.68   1013.11 o 
  -1   3   3    41311.99    40912.71    473.00 o 
   1   3   3    12069.53    12800.40    168.88 o 
   3   3   3   122184.49   118926.09   1608.06 o 
   5   3   3    45213.68    44180.98    568.99 o 
   7   3   3     2262.03     2681.62     60.86 o 
   9   3   3    39700.68    40558.04    488.52 o 
  11   3   3    27917.46    28548.02    400.06 o 
  13   3   3     1143.46     1196.68     90.29 o 
  15   3   3     5117.31     5360.03    181.06 o 
  17   3   3    12252.40    12142.44    267.85 o 
  19   3   3     1786.78     1850.04    219.32 o 
 -20   4   3     2807.71     3065.06    162.38 o 
 -18   4   3     4359.74     4540.25    288.46 o 
 -16   4   3        0.59      -20.77     34.41 o 
 -14   4   3    12480.71    12311.62    262.92 o 
 -12   4   3    14776.50    14457.61    320.72 o 
 -10   4   3      529.87      525.58     42.36 o 
  -8   4   3    15527.26    15028.68    208.98 o 
  -6   4   3    42046.80    41668.82    518.65 o 
  -4   4   3    20763.75    20794.99    268.76 o 
  -2   4   3    11138.05    11089.78    160.93 o 
   0   4   3   107659.16   103489.74   1903.59 o 
   2   4   3    21860.36    21341.74    270.65 o 
   4   4   3     1697.10     1958.77    122.50 o 
   6   4   3    44334.95    44025.54    580.51 o 
   8   4   3    23457.48    23552.04    344.60 o 
  10   4   3       82.20      149.65     30.94 o 
  12   4   3    14307.49    15259.07    299.43 o 
  14   4   3    14320.55    14134.02    292.07 o 
  16   4   3       59.52      131.84     42.63 o 
  18   4   3      737.16      772.36     78.24 o 
 -19   5   3        1.15       37.20     51.50 o 
 -17   5   3      781.36      959.94     85.46 o 
 -15   5   3     1908.96     1921.37    105.28 o 
 -13   5   3      117.30      106.60     72.24 o 
 -11   5   3     7407.41     6993.50    179.83 o 
  -9   5   3     9849.06     9579.59    211.08 o 
  -7   5   3      647.81      698.32     35.87 o 
  -5   5   3     5564.60     5698.09    104.84 o 
  -3   5   3    31546.43    31904.89    396.42 o 
  -1   5   3    10836.84    11157.24    168.72 o 
   1   5   3     5486.34     5964.74    107.99 o 
   3   5   3    20807.39    21470.11    355.24 o 
   5   5   3     5089.61     4992.99    148.66 o 
   7   5   3      120.71      255.98     34.86 o 
   9   5   3     9315.84     8953.33    175.44 o 
  11   5   3     5545.64     5354.54    154.57 o 
  13   5   3       96.63       51.99     37.63 o 
  15   5   3     2593.34     2547.84    119.73 o 
  17   5   3     2811.89     2872.95    147.52 o 
 -18   6   3      139.89      206.44     55.03 o 
 -16   6   3        5.34       71.12     48.30 o 
 -14   6   3      197.34      242.05     50.28 o 
 -12   6   3      330.13      411.76     71.43 o 
 -10   6   3        7.39       80.32     37.39 o 
  -8   6   3     1883.01     1838.00     75.10 o 
  -6   6   3      604.92      646.16     49.88 o 
  -4   6   3      710.21      854.88     70.81 o 
  -2   6   3     1550.00     1574.12     77.30 o 
   0   6   3     1994.60     2326.15     67.56 o 
   2   6   3     1762.11     1799.43     59.40 o 
   4   6   3     2311.13     2194.12    125.19 o 
   6   6   3       78.59       69.68     28.80 o 
   8   6   3       88.69      121.13     31.93 o 
  10   6   3       57.33       48.55     36.08 o 
  12   6   3     1276.83     1357.81     95.18 o 
  14   6   3       18.92      113.56     44.39 o 
  16   6   3        2.62       49.08     42.44 o 
 -17   7   3     1722.04     1715.57    112.05 o 
 -15   7   3      979.84     1061.87     88.61 o 
 -13   7   3        8.64       89.01     42.36 o 
 -11   7   3     1150.03     1137.20    108.09 o 
  -9   7   3     1688.70     1594.47     92.23 o 
  -7   7   3      571.88      644.93     54.04 o 
  -5   7   3      283.74      353.26     62.76 o 
  -3   7   3     2889.18     2893.02    107.24 o 
  -1   7   3      336.78      473.58     58.01 o 
   1   7   3      945.40      948.71     60.29 o 
   3   7   3     3244.95     3409.70    102.68 o 
   5   7   3     2680.27     2485.41    111.97 o 
   7   7   3      813.18      821.81     61.74 o 
   9   7   3     1654.33     1634.58     94.58 o 
  11   7   3     3328.12     3389.64    144.04 o 
  13   7   3        2.96       42.22     37.87 o 
  15   7   3        1.60        2.52     42.86 o 
 -14   8   3     2890.30     3313.54    210.19 o 
 -12   8   3     3971.98     4057.17    148.81 o 
 -10   8   3      364.90      330.11     56.27 o 
  -8   8   3     5108.76     5068.07    163.62 o 
  -6   8   3     9182.05     8973.70    187.49 o 
  -4   8   3     2425.83     2591.20     94.54 o 
  -2   8   3     1214.47     1083.40     78.83 o 
   0   8   3     7188.01     7210.85    209.76 o 
   2   8   3     6812.24     6204.65    148.51 o 
   4   8   3      969.17      883.48     63.78 o 
   6   8   3     6816.66     6491.18    156.22 o 
   8   8   3     7953.97     7654.89    248.48 o 
  10   8   3      309.22      328.71     56.78 o 
  12   8   3     3442.67     3393.00    140.10 o 
  14   8   3     2859.59     2901.09    205.83 o 
 -13   9   3      389.74      447.00     68.93 o 
 -11   9   3     4028.81     4105.10    235.86 o 
  -9   9   3    11201.56    11000.48    258.53 o 
  -7   9   3      283.60      275.61     51.58 o 
  -5   9   3     4015.12     3652.26    131.35 o 
  -3   9   3    10427.97    10408.19    241.08 o 
  -1   9   3     5462.70     5492.46    163.80 o 
   1   9   3       36.12       67.87     39.57 o 
   3   9   3     7952.35     7694.13    281.55 o 
   5   9   3     9670.07     9741.28    205.29 o 
   7   9   3      211.96      176.91     47.88 o 
   9   9   3     4852.36     4633.92    156.74 o 
  11   9   3     5527.06     5739.61    204.53 o 
 -10  10   3       73.78      130.93     49.80 o 
  -8  10   3     2292.55     2357.75    142.45 o 
  -6  10   3     8304.12     7861.80    393.24 o 
  -4  10   3      779.05      726.73     73.69 o 
  -2  10   3      627.40      665.05     72.20 o 
   0  10   3     8091.53     8168.31    213.19 o 
   2  10   3     3970.88     3937.40    159.71 o 
   4  10   3       29.85       22.09     39.84 o 
   6  10   3     2753.90     2763.44    149.33 o 
   8  10   3     6577.06     6404.09    190.87 o 
  -5  11   3      453.86      409.86     77.22 o 
  -3  11   3     2617.10     2858.51    130.09 o 
  -1  11   3     1007.20     1077.88    135.34 o 
   1  11   3      723.15      793.54     78.87 o 
   3  11   3     1970.03     2167.51    116.21 o 
 -20   0   4     8051.20     8091.60    299.07 o 
 -18   0   4      649.55      769.11    167.33 o 
 -16   0   4    12005.19    10946.81    336.75 o 
 -14   0   4    21690.71    21883.56    536.16 o 
 -12   0   4     9083.29     8836.95    341.05 o 
 -10   0   4    23330.96    23030.12    413.49 o 
  -8   0   4   109844.48   107325.19   1676.00 o 
  -6   0   4    14580.04    15536.32    277.41 o 
  -4   0   4    99420.22    94231.08   1690.53 o 
   2   0   4    14801.47    16094.89    270.03 o 
   4   0   4   130692.14   127282.80   3055.92 o 
   6   0   4    28459.39    27145.54    463.43 o 
   8   0   4    16439.21    17842.35    410.01 o 
  10   0   4    36128.85    34953.80    607.79 o 
  12   0   4    24507.90    23974.04    450.91 o 
  14   0   4     5828.17     5579.92    164.37 o 
  16   0   4     2433.84     2398.45    226.12 o 
  18   0   4    13570.40    14101.69    440.18 o 
  20   0   4     1961.06     2034.54    154.53 o 
 -21   1   4      491.28      481.25     78.22 o 
 -19   1   4     9187.83     8659.35    216.44 o 
 -17   1   4    11616.04    11076.59    244.24 o 
 -15   1   4      283.16      376.72     49.08 o 
 -13   1   4    13871.57    13450.94    225.76 o 
 -11   1   4    41084.10    41238.96    492.69 o 
  -9   1   4     5836.76     5889.58     97.84 o 
  -7   1   4    22708.14    23009.95    361.46 o 
  -5   1   4    90658.49    87569.80   1432.84 o 
  -3   1   4    57398.89    58102.25    643.80 o 
  -1   1   4    49251.35    49207.62    594.17 o 
   1   1   4    51992.23    54136.91    707.49 o 
   3   1   4    96207.70    95174.40   1040.79 o 
   5   1   4      685.68      799.95     45.43 o 
   7   1   4    50358.14    49957.27    577.42 o 
   9   1   4    15271.84    14671.16    206.24 o 
  11   1   4    11389.32    12001.69    183.61 o 
  13   1   4     6299.14     5858.60    132.61 o 
  15   1   4    21174.08    21160.29    332.66 o 
  17   1   4     1732.30     1597.20    110.74 o 
  19   1   4      544.01      506.16     85.19 o 
 -20   2   4     1658.67     1407.22    115.21 o 
 -18   2   4        0.73       -8.01     36.45 o 
 -16   2   4     5769.22     5886.54    162.00 o 
 -14   2   4     6892.68     6700.59    146.95 o 
 -12   2   4     1324.21     1310.40    103.30 o 
 -10   2   4     6205.79     6012.99    124.08 o 
  -8   2   4    50937.10    52823.28    673.40 o 
  -6   2   4       23.44       94.47     25.43 o 
  -4   2   4     5798.90     5762.38    111.69 o 
  -2   2   4    13424.69    14134.98    177.75 o 
   0   2   4    26099.36    26808.29    341.43 o 
   2   2   4      665.97      736.43     24.23 o 
   4   2   4     9529.24     9306.00    130.02 o 
   6   2   4    29909.54    31715.64    379.99 o 
   8   2   4       36.11       75.69     21.53 o 
  10   2   4     9296.80     9433.23    152.26 o 
  12   2   4     6949.71     6650.60    124.61 o 
  14   2   4      176.08      180.43     36.06 o 
  16   2   4       14.30       65.41     36.17 o 
  18   2   4     3219.53     3182.34    150.77 o 
  20   2   4     3385.87     3274.58    164.03 o 
 -19   3   4       16.64       55.67     65.71 o 
 -17   3   4      159.17      256.73     59.13 o 
 -15   3   4      731.67      844.09     59.97 o 
 -13   3   4     6236.64     6192.69    139.49 o 
 -11   3   4      362.22      471.97     63.48 o 
  -9   3   4      954.14      999.58     87.30 o 
  -7   3   4      762.26      973.29     33.86 o 
  -5   3   4     6873.16     7651.36    123.52 o 
  -3   3   4       34.92       94.14     18.18 o 
  -1   3   4      647.75      748.48     34.83 o 
   1   3   4     1251.54     1502.02     38.73 o 
   3   3   4       96.87      112.37     18.70 o 
   5   3   4      620.14      910.73     71.98 o 
   7   3   4      705.28      715.02     34.06 o 
   9   3   4      641.54      842.16     56.18 o 
  11   3   4     1531.76     1597.45     57.25 o 
  13   3   4      222.40      242.77     45.33 o 
  15   3   4      103.68      174.82     43.52 o 
  17   3   4      813.34      861.08     77.04 o 
  19   3   4      277.78      359.42     70.32 o 
 -20   4   4     1707.26     1673.83    127.59 o 
 -18   4   4      267.98      225.31     60.71 o 
 -16   4   4      734.93      897.59     77.28 o 
 -14   4   4     2188.24     2374.99    142.73 o 
 -12   4   4       27.77       43.60     26.13 o 
 -10   4   4       58.32      126.33     34.10 o 
  -8   4   4     4011.24     3906.52     98.20 o 
  -6   4   4     9087.76     9520.81    152.58 o 
  -4   4   4     8129.90     8704.34    164.00 o 
  -2   4   4    11475.42    12573.22    191.63 o 
   0   4   4    10739.40    11247.11    162.37 o 
   4   4   4    14512.76    15013.57    257.08 o 
   6   4   4     4775.39     4610.97    116.29 o 
   8   4   4       93.04      135.65     27.30 o 
  10   4   4      456.27      492.66     44.55 o 
  12   4   4     4315.35     4403.77    339.44 o 
  14   4   4     2088.31     2062.30    136.67 o 
  16   4   4     1548.39     1602.48     98.52 o 
  18   4   4     1843.11     2016.37    112.75 o 
 -19   5   4     4258.79     4166.31    182.10 o 
 -17   5   4     4762.02     4905.23    369.02 o 
 -15   5   4      106.35      113.50     42.83 o 
 -13   5   4     3195.29     3012.02    119.42 o 
 -11   5   4     8931.03     9100.12    378.16 o 
  -9   5   4    11864.60    11371.83    237.52 o 
  -7   5   4    11494.56    11859.99    204.17 o 
  -5   5   4    28013.34    28838.24    364.87 o 
  -3   5   4    10622.51    10635.43    164.36 o 
  -1   5   4     2719.84     2887.93     70.52 o 
   1   5   4    36932.61    37193.43    451.83 o 
   3   5   4    20683.87    20746.37    310.01 o 
   5   5   4      188.32      257.07     39.58 o 
   7   5   4    14947.56    14152.02    237.15 o 
   9   5   4    16661.55    16908.72    389.33 o 
  11   5   4      552.20      642.93     80.07 o 
  13   5   4     4618.14     4675.92    149.93 o 
  15   5   4     4488.00     4780.95    157.59 o 
  17   5   4     2209.81     2243.23    150.13 o 
 -18   6   4       65.73       17.18     42.17 o 
 -16   6   4     7699.64     7772.67    213.17 o 
 -14   6   4    10874.01    10329.45    246.04 o 
 -12   6   4      937.01      973.30     78.27 o 
 -10   6   4    12209.00    12034.88    257.53 o 
  -8   6   4    14998.06    14984.46    251.55 o 
  -6   6   4    18543.64    18384.04    292.04 o 
  -4   6   4     3635.00     3748.76     86.43 o 
  -2   6   4    47916.18    47189.84    569.39 o 
   0   6   4    12548.94    12743.77    193.30 o 
   2   6   4       54.57      103.13     27.58 o 
   4   6   4    27081.94    25995.08    384.32 o 
   6   6   4    21634.37    21993.28    404.66 o 
   8   6   4      434.73      359.69     42.88 o 
  10   6   4     7454.12     7425.64    211.93 o 
  12   6   4    11184.24    10610.66    246.39 o 
  14   6   4     2428.03     2436.55    146.22 o 
  16   6   4     2222.39     2361.79    123.09 o 
 -17   7   4     4114.88     4059.73    189.73 o 
 -15   7   4       80.97       80.95     44.29 o 
 -13   7   4     6842.42     6829.61    192.53 o 
 -11   7   4    16817.37    15596.23    318.99 o 
  -9   7   4     3201.58     3089.80    119.95 o 
  -7   7   4     7883.50     7740.93    165.42 o 
  -5   7   4    16975.31    16792.62    279.32 o 
  -3   7   4     8819.69     8908.90    199.97 o 
  -1   7   4       35.63       88.63     25.70 o 
   1   7   4    24151.82    22814.39    350.83 o 
   3   7   4    10927.60    11012.76    321.16 o 
   5   7   4      138.59       96.36     32.51 o 
   7   7   4     7668.11     7492.44    167.44 o 
   9   7   4    16035.39    15382.15    311.44 o 
  11   7   4      266.68      249.12     50.27 o 
  13   7   4     2980.80     2669.48    125.03 o 
  15   7   4     3880.38     3797.49    150.61 o 
 -14   8   4     6939.28     6736.01    200.76 o 
 -12   8   4       69.58      107.35     50.14 o 
 -10   8   4     5956.51     6010.48    177.19 o 
  -8   8   4     3280.92     3226.54    125.99 o 
  -6   8   4     2997.49     2864.48     99.84 o 
  -4   8   4      162.39      235.88     41.18 o 
  -2   8   4     9168.18     8539.12    206.20 o 
   0   8   4     2797.49     3010.20     99.64 o 
   2   8   4       18.19       81.50     47.02 o 
   4   8   4     4627.81     4547.80    125.87 o 
   6   8   4     3709.58     3970.33    125.39 o 
   8   8   4       70.14       83.84     39.16 o 
  10   8   4     1224.66     1150.60    106.18 o 
  12   8   4     2839.70     2959.27    190.60 o 
  14   8   4      316.17      440.69     76.92 o 
 -13   9   4      137.72      217.62     69.35 o 
 -11   9   4     1062.25     1057.98     88.95 o 
  -9   9   4      253.39      188.53     48.92 o 
  -7   9   4     1911.55     1893.45    110.53 o 
  -5   9   4       68.69      100.53     40.99 o 
  -3   9   4       61.29      172.62     44.63 o 
  -1   9   4        8.66       24.79     53.96 o 
   1   9   4      414.32      467.45     60.00 o 
   3   9   4       15.52      108.19     36.92 o 
   5   9   4      803.63      950.19     74.82 o 
   7   9   4      363.67      354.74     56.22 o 
   9   9   4      293.25      241.94     52.09 o 
  11   9   4        6.61       44.76     43.09 o 
 -10  10   4      235.26      247.17     55.79 o 
  -8  10   4      373.91      373.16     73.07 o 
  -6  10   4      158.00      190.58     58.54 o 
  -4  10   4      108.07      139.41     46.53 o 
  -2  10   4      401.21      478.61     66.37 o 
   0  10   4     1311.41     1309.45     91.41 o 
   2  10   4      275.33      294.80     53.84 o 
   4  10   4      836.37      981.41     96.19 o 
   6  10   4      101.66      151.83     58.14 o 
   8  10   4       96.27      121.49     47.03 o 
  -5  11   4     1159.91     1251.19    114.02 o 
  -3  11   4     4018.74     3867.09    242.07 o 
  -1  11   4      262.62      251.46     71.80 o 
   1  11   4     3033.16     3197.98    151.00 o 
   3  11   4      612.99      666.93     74.99 o 
 -21   1   5      476.98      493.08     67.28 o 
 -19   1   5     1371.67     1269.29     87.78 o 
 -17   1   5      181.75      257.86     55.73 o 
 -15   1   5     1141.58     1102.24     73.94 o 
 -13   1   5     5350.69     5368.72    121.99 o 
 -11   1   5     2496.96     2509.90     59.26 o 
  -9   1   5     8312.93     8819.67    131.21 o 
  -7   1   5    18270.14    18363.70    260.33 o 
  -5   1   5     1493.45     1573.25     73.98 o 
  -3   1   5     2026.67     2119.38     43.31 o 
  -1   1   5    38278.20    39056.55    437.75 o 
   1   1   5    27820.41    29822.31    336.88 o 
   3   1   5     4482.08     5088.95     87.00 o 
   5   1   5      742.18      528.18     30.79 o 
   7   1   5    31100.81    32618.67    394.04 o 
   9   1   5      180.72      239.48     31.24 o 
  11   1   5     2088.44     2230.22     66.35 o 
  13   1   5    11266.16    10558.94    174.05 o 
  15   1   5      346.91      441.69     47.03 o 
  17   1   5     1236.23     1373.92     87.41 o 
  19   1   5      385.38      434.97     70.50 o 
 -20   2   5        0.46        7.08     48.08 o 
 -18   2   5     3289.14     3389.65    128.78 o 
 -16   2   5     4681.28     4995.58    147.79 o 
 -14   2   5     4823.02     4685.55    154.10 o 
 -12   2   5    11376.35    11557.11    203.00 o 
 -10   2   5    32201.96    32660.89    491.76 o 
  -8   2   5     4822.75     4716.31    130.34 o 
  -6   2   5    11757.41    11990.81    185.02 o 
  -4   2   5    94172.61    91596.95   1241.57 o 
  -2   2   5    18635.79    19085.77    231.92 o 
   0   2   5     1638.52     1661.13     50.80 o 
   2   2   5    66937.15    67367.02    897.28 o 
   4   2   5    56787.61    57527.43    686.74 o 
   6   2   5      233.80      375.64     25.83 o 
   8   2   5     3904.92     3492.35     76.13 o 
  10   2   5    59011.47    57558.91    675.47 o 
  12   2   5      930.53     1018.06     52.66 o 
  14   2   5     6037.74     6269.76    143.38 o 
  16   2   5     9030.37     9108.34    215.69 o 
  18   2   5     3494.38     3692.19    157.81 o 
 -19   3   5     5222.22     4941.76    191.41 o 
 -17   3   5      267.54      164.63     54.51 o 
 -15   3   5     5989.28     6180.64    145.01 o 
 -13   3   5    15482.20    15535.90    296.07 o 
 -11   3   5     9309.77     9335.29    174.11 o 
  -9   3   5    12350.65    12278.82    204.13 o 
  -7   3   5    70059.55    67692.68    850.60 o 
  -5   3   5    13408.42    13137.50    194.97 o 
  -3   3   5     6678.75     7290.27    112.79 o 
  -1   3   5    80093.70    75155.78    839.83 o 
   1   3   5    50441.63    49948.29    570.35 o 
   3   3   5      762.83      830.43     28.34 o 
   5   3   5    31651.81    30048.89    363.89 o 
   7   3   5    59732.71    58830.50    679.12 o 
   9   3   5     2399.42     2649.77    104.89 o 
  11   3   5    10085.11    10404.40    169.21 o 
  13   3   5    32295.89    32190.93    600.42 o 
  15   3   5     2964.27     3093.43    118.64 o 
  17   3   5     2193.49     2263.17    111.68 o 
  19   3   5     6647.96     6763.02    227.44 o 
 -20   4   5        0.26      108.73     55.87 o 
 -18   4   5     5192.36     4897.51    189.68 o 
 -16   4   5     9590.70     9216.04    224.64 o 
 -14   4   5      163.51      226.95     47.15 o 
 -12   4   5     1199.23     1397.95     73.62 o 
 -10   4   5    28213.35    27472.82    395.75 o 
  -8   4   5    13980.25    13778.92    195.86 o 
  -6   4   5     7054.68     7465.90    123.03 o 
  -4   4   5    34592.04    34047.20    413.31 o 
  -2   4   5    38787.01    39479.51    549.44 o 
   0   4   5    13613.70    14727.14    218.44 o 
   2   4   5    22235.39    20623.43    302.02 o 
   4   4   5    41195.19    40717.75    537.44 o 
   6   4   5      191.21      222.09     36.58 o 
   8   4   5    22339.59    22107.82    330.07 o 
  10   4   5    20353.26    19575.79    305.36 o 
  12   4   5     5112.64     4945.83    192.82 o 
  14   4   5     4110.54     4023.39    136.93 o 
  16   4   5    12097.49    11922.91    269.36 o 
  18   4   5     2202.83     2286.07    120.11 o 
 -19   5   5     2845.83     3087.65    163.78 o 
 -17   5   5       13.46       20.65     40.67 o 
 -15   5   5     1396.24     1400.21    100.96 o 
 -13   5   5     6903.76     6807.36    182.63 o 
 -11   5   5      551.56      573.26     59.07 o 
  -9   5   5      544.50      550.67     42.80 o 
  -7   5   5     8455.30     8278.19    138.14 o 
  -5   5   5    17515.66    17676.01    356.18 o 
  -3   5   5     5276.58     5679.18    107.38 o 
  -1   5   5     2859.29     2740.12    124.65 o 
   1   5   5    13258.55    13391.51    193.10 o 
   3   5   5      451.78      632.40     80.27 o 
   5   5   5    10503.16    10324.55    186.76 o 
   7   5   5     6935.57     6676.27    142.83 o 
   9   5   5     2129.24     1971.06     78.89 o 
  11   5   5     6329.27     6172.05    169.29 o 
  13   5   5     4666.56     4306.52    182.85 o 
  15   5   5     1607.37     1674.29    100.96 o 
  17   5   5      667.12      810.58     81.56 o 
 -18   6   5      446.43      407.83     64.80 o 
 -16   6   5      461.06      592.50     70.36 o 
 -14   6   5       25.65        8.59     37.54 o 
 -12   6   5        0.09       74.37     47.43 o 
 -10   6   5      146.31      192.33     44.47 o 
  -8   6   5     1337.57     1618.25     97.04 o 
  -6   6   5     4340.99     4404.32     95.62 o 
  -4   6   5      720.51      826.40     44.28 o 
  -2   6   5      804.80      889.58     46.53 o 
   0   6   5      141.42      200.47     28.40 o 
   2   6   5       37.75       80.08     27.74 o 
   4   6   5      395.87      511.46     62.09 o 
   6   6   5     1577.54     1465.51     91.68 o 
   8   6   5     1892.45     1995.60     88.56 o 
  10   6   5       41.99       73.38     36.78 o 
  12   6   5       11.59       43.83     37.77 o 
  14   6   5      100.08      137.41     46.25 o 
  16   6   5      172.51      273.68     55.77 o 
 -17   7   5      166.36      243.24     57.37 o 
 -15   7   5       14.36       40.00     42.70 o 
 -13   7   5     2737.24     2542.25    121.58 o 
 -11   7   5       26.25      102.50     42.53 o 
  -9   7   5     2900.95     2660.29    112.61 o 
  -7   7   5     3809.59     3916.83    111.48 o 
  -5   7   5      279.69      319.38     40.88 o 
  -3   7   5     5091.59     4906.67    127.88 o 
  -1   7   5     1849.64     1999.82     68.00 o 
   1   7   5     5201.61     5145.47    127.61 o 
   3   7   5     2203.91     2048.87     83.69 o 
   5   7   5     2252.82     2218.43    108.78 o 
   7   7   5     2883.82     3152.85    104.43 o 
   9   7   5        3.25       40.93     35.82 o 
  11   7   5      193.71      240.21     50.18 o 
  13   7   5     1444.08     1679.72    105.64 o 
  15   7   5     1904.63     2102.04    141.44 o 
 -14   8   5       23.45       61.46     46.45 o 
 -12   8   5     1632.27     1643.95    103.28 o 
 -10   8   5     7619.43     7323.28    199.24 o 
  -8   8   5      894.56      904.55     77.53 o 
  -6   8   5     3485.77     3539.25    109.91 o 
  -4   8   5     7256.49     7381.66    163.79 o 
  -2   8   5     5137.70     4844.06    205.83 o 
   0   8   5     4288.41     4156.90    123.54 o 
   2   8   5    10133.56     9898.97    224.41 o 
   4   8   5     6074.50     6457.52    177.53 o 
   6   8   5      313.09      316.92     60.33 o 
   8   8   5     4932.22     4786.63    153.16 o 
  10   8   5     5424.58     5728.99    246.55 o 
  12   8   5     2233.06     2315.06    152.42 o 
 -13   9   5     7491.31     7421.25    212.59 o 
 -11   9   5       88.65      113.52     46.49 o 
  -9   9   5     1257.79     1128.20     95.74 o 
  -7   9   5     6043.80     6084.33    177.02 o 
  -5   9   5     4912.05     5123.69    157.38 o 
  -3   9   5     2865.34     2902.36    120.05 o 
  -1   9   5    11820.23    11802.84    261.80 o 
   1   9   5     4002.94     4034.90    138.79 o 
   3   9   5     1725.46     1531.80     81.53 o 
   5   9   5     7703.44     7341.88    196.00 o 
   7   9   5     6958.40     6415.41    183.90 o 
   9   9   5      272.83      378.37     59.13 o 
  11   9   5     3006.08     2951.06    224.43 o 
 -10  10   5     3508.99     3696.89    148.26 o 
  -8  10   5     1135.30     1023.66    104.11 o 
  -6  10   5      652.07      709.48     88.53 o 
  -4  10   5     5868.25     5932.36    176.93 o 
  -2  10   5     2375.21     2510.16    118.60 o 
   0  10   5      771.54      756.54     76.41 o 
   2  10   5     5332.04     5082.58    164.20 o 
   4  10   5     4184.69     4035.80    144.64 o 
   6  10   5      145.03       99.88     53.74 o 
   8  10   5     3446.16     2999.80    158.50 o 
  -5  11   5      412.45      340.80     71.87 o 
  -3  11   5       12.38      112.92     57.39 o 
  -1  11   5     2383.36     2210.78    118.14 o 
   1  11   5      479.69      631.23     72.40 o 
   3  11   5      203.59      205.20     53.60 o 
 -20   0   6     1701.01     1673.47    142.41 o 
 -18   0   6     9148.83     8955.45    307.92 o 
 -16   0   6     1654.79     1439.46    121.01 o 
 -14   0   6    24586.05    24423.55    585.20 o 
 -12   0   6    43231.65    43101.82    729.64 o 
 -10   0   6      472.62      515.52     83.13 o 
  -8   0   6    26394.19    27027.57    464.67 o 
  -6   0   6    79820.55    76372.92   1202.59 o 
  -4   0   6    66814.40    64190.82   1064.56 o 
  -2   0   6     4683.87     5439.89    159.79 o 
   2   0   6   158786.77   146747.02   2250.04 o 
   4   0   6      667.48      790.75     47.81 o 
   6   0   6    53093.03    52599.36    853.77 o 
   8   0   6    48826.96    46712.23   1044.40 o 
  10   0   6     2084.44     1975.59     87.27 o 
  12   0   6     5201.96     5325.33    155.73 o 
  14   0   6    24340.92    23527.94    521.48 o 
  16   0   6     3402.34     2988.15    159.89 o 
  18   0   6       78.62      135.57     62.86 o 
 -21   1   6     3310.91     3281.14    203.66 o 
 -19   1   6       45.33       72.15     42.33 o 
 -17   1   6     5678.85     5655.00    162.61 o 
 -15   1   6    11693.81    11489.87    247.61 o 
 -13   1   6     2903.89     2793.02     88.16 o 
 -11   1   6    26536.20    26635.27    377.40 o 
  -9   1   6    39682.38    40341.61    533.44 o 
  -7   1   6     8495.76     8227.27    139.54 o 
  -5   1   6     6622.82     6919.13    100.60 o 
  -3   1   6   113835.10   106244.15   1157.96 o 
  -1   1   6   131186.42   120485.72   2057.05 o 
   1   1   6    26196.92    27655.98    293.73 o 
   3   1   6    54452.42    54711.09    614.60 o 
   5   1   6    36935.31    36823.10    431.30 o 
   7   1   6     5112.50     5456.79    131.43 o 
   9   1   6    19914.81    20254.63    270.61 o 
  11   1   6    32774.33    31936.62    446.30 o 
  13   1   6      762.38      773.52     47.73 o 
  15   1   6     1108.65     1122.69     68.93 o 
  17   1   6     7215.63     7260.99    188.00 o 
  19   1   6     2503.45     2443.68    136.66 o 
 -20   2   6       12.24       55.77     71.42 o 
 -18   2   6     2796.09     2760.45    117.87 o 
 -16   2   6     1765.37     2063.11     99.31 o 
 -14   2   6     7025.78     6902.20    149.74 o 
 -12   2   6     4160.30     4409.69    109.07 o 
 -10   2   6     5554.25     5505.80    118.38 o 
  -8   2   6     9516.00    10072.73    170.23 o 
  -6   2   6    18885.05    19165.90    272.14 o 
  -4   2   6     1495.97     1394.75     39.28 o 
  -2   2   6      168.70      214.27     16.36 o 
   0   2   6    32144.43    33358.33    420.51 o 
   2   2   6    41021.79    42235.99    482.48 o 
   4   2   6      483.41      797.91     70.86 o 
   6   2   6    22386.18    22517.62    342.70 o 
   8   2   6     5614.30     5219.04     98.20 o 
  10   2   6      275.54      415.28     34.45 o 
  12   2   6      322.46      437.23     37.12 o 
  14   2   6     7100.49     6826.65    151.98 o 
  16   2   6     1240.68     1302.42     85.23 o 
  18   2   6     1444.81     1536.56    141.70 o 
 -19   3   6       82.24      158.16     57.70 o 
 -17   3   6        5.98      106.82     49.82 o 
 -15   3   6     1013.26     1022.37     63.55 o 
 -13   3   6     3747.44     3657.12    103.96 o 
 -11   3   6        7.73      102.50     44.92 o 
  -9   3   6       16.52       76.51     23.27 o 
  -7   3   6      302.15      472.19     36.51 o 
  -5   3   6     2375.73     2705.99     59.28 o 
  -3   3   6    10557.83    11487.26    160.07 o 
  -1   3   6     4920.74     5100.83     86.25 o 
   1   3   6      275.85      454.44     33.59 o 
   3   3   6     2145.15     2361.48     55.41 o 
   5   3   6      104.34       97.59     26.94 o 
   7   3   6     1126.00     1333.62     46.29 o 
   9   3   6      426.84      443.35     36.18 o 
  11   3   6      553.24      593.02     64.58 o 
  13   3   6      228.73      242.49     44.02 o 
  15   3   6      279.95      394.03     54.14 o 
  17   3   6      183.18      270.38     52.93 o 
  19   3   6       40.27      102.18     56.73 o 
 -20   4   6     2723.57     2961.47    162.22 o 
 -18   4   6      234.01      177.52     62.62 o 
 -16   4   6      264.43      286.81     50.85 o 
 -14   4   6     1673.79     1812.23     96.72 o 
 -12   4   6    11729.24    11059.80    203.55 o 
 -10   4   6       64.93      116.76     31.14 o 
  -8   4   6    12417.00    12555.46    181.73 o 
  -6   4   6     1595.59     1450.04     48.14 o 
  -4   4   6    26572.64    28581.30    355.58 o 
  -2   4   6     2086.83     2119.00     60.20 o 
   0   4   6    13670.69    14292.58    255.85 o 
   2   4   6     8190.22     7889.41    123.71 o 
   4   4   6     1395.16     1536.38     57.99 o 
   6   4   6     1634.79     1880.17     67.12 o 
   8   4   6    12304.06    12288.28    211.35 o 
  10   4   6     3913.34     3879.44    105.33 o 
  12   4   6     3652.60     3917.98    131.46 o 
  14   4   6     3239.71     3270.86    125.02 o 
  16   4   6      425.14      466.28     63.12 o 
  18   4   6      597.66      644.03     82.68 o 
 -19   5   6      203.08      224.41     65.84 o 
 -17   5   6     4434.13     4499.44    197.91 o 
 -15   5   6     6862.62     6438.22    182.59 o 
 -13   5   6      837.27      864.56     73.86 o 
 -11   5   6    13571.03    13065.30    269.08 o 
  -9   5   6    25579.01    25468.19    477.98 o 
  -7   5   6     3541.53     3889.69     85.91 o 
  -5   5   6     9207.15     9393.82    151.90 o 
  -3   5   6    25769.97    25607.92    330.62 o 
  -1   5   6    20497.74    20633.49    296.54 o 
   1   5   6     1470.68     1584.86     51.98 o 
   3   5   6    32620.24    31402.76    437.39 o 
   5   5   6    32555.93    32078.03    449.87 o 
   7   5   6      941.50      912.11     59.54 o 
   9   5   6     2927.30     3106.81    113.20 o 
  11   5   6    21227.74    20162.79    372.40 o 
  13   5   6     2738.61     2674.03    134.63 o 
  15   5   6      192.06      229.94     81.38 o 
  17   5   6     7637.81     7805.08    324.20 o 
 -18   6   6     1793.47     1712.17    110.61 o 
 -16   6   6      723.67      677.61     73.05 o 
 -14   6   6     5611.68     5310.04    216.71 o 
 -12   6   6    12576.82    12604.17    272.34 o 
 -10   6   6     3922.03     3748.32    128.66 o 
  -8   6   6    11976.28    11164.10    248.92 o 
  -6   6   6    33552.91    32934.35    557.98 o 
  -4   6   6     8538.89     9382.06    157.97 o 
  -2   6   6     1219.45     1293.42     67.87 o 
   0   6   6    51203.20    50699.45    607.09 o 
   2   6   6    19199.03    19230.14    301.22 o 
   4   6   6      659.62      476.82     45.81 o 
   6   6   6     8857.33     9243.80    182.89 o 
   8   6   6    41039.47    39363.35    554.48 o 
  10   6   6     2673.83     2511.95    110.26 o 
  12   6   6     2150.24     2119.92    109.42 o 
  14   6   6    13403.44    13467.16    297.27 o 
  16   6   6      706.54      778.56     95.00 o 
 -17   7   6     3009.49     2817.89    155.48 o 
 -15   7   6     4713.31     4470.28    158.20 o 
 -13   7   6      905.89      803.90     76.27 o 
 -11   7   6     3376.47     3426.15    128.96 o 
  -9   7   6     9677.40     9409.59    251.54 o 
  -7   7   6     6818.84     6524.71    148.65 o 
  -5   7   6     8212.85     8267.18    170.85 o 
  -3   7   6    24687.61    23941.14    327.20 o 
  -1   7   6     4856.26     5110.26    109.89 o 
   1   7   6       24.07       56.57     28.76 o 
   3   7   6    19150.70    19448.50    315.01 o 
   5   7   6    24903.31    23390.90    365.74 o 
   7   7   6      198.64      228.24     39.40 o 
   9   7   6     4275.78     4091.84    139.87 o 
  11   7   6     8639.11     8493.68    218.02 o 
  13   7   6     2627.81     2703.77    127.51 o 
  15   7   6     1123.14     1205.07    143.33 o 
 -14   8   6      265.46      273.42     57.53 o 
 -12   8   6     1720.40     1570.96    101.38 o 
 -10   8   6      935.58      984.19    120.49 o 
  -8   8   6      166.49      245.76     50.48 o 
  -6   8   6     6046.89     6119.56    148.63 o 
  -4   8   6     3379.87     3234.23    103.82 o 
  -2   8   6     2947.38     2825.28    112.59 o 
   0   8   6     6747.12     7115.65    160.33 o 
   2   8   6     2205.29     2248.20    115.56 o 
   4   8   6        6.85        7.54     29.55 o 
   6   8   6     3272.78     3104.29    107.72 o 
   8   8   6     4404.18     4157.09    333.34 o 
  10   8   6      394.99      369.91     60.04 o 
  12   8   6     2448.19     2239.93    247.33 o 
 -13   9   6      346.90      395.19     66.16 o 
 -11   9   6      890.85      932.60     84.42 o 
  -9   9   6      301.37      369.45     56.71 o 
  -7   9   6      175.58      241.46     52.73 o 
  -5   9   6        0.18       60.73     39.47 o 
  -3   9   6        8.03       58.71     39.84 o 
  -1   9   6      188.23      251.87     51.22 o 
   1   9   6       39.89       27.58     37.42 o 
   3   9   6      924.42     1053.32     71.34 o 
   5   9   6        0.66       84.87     39.75 o 
   7   9   6     1319.64     1318.42    107.67 o 
   9   9   6      478.21      457.43     75.75 o 
  11   9   6      706.66      748.88     93.38 o 
 -10  10   6      400.80      404.88     77.19 o 
  -8  10   6      866.77      981.58    100.69 o 
  -6  10   6     2650.30     2595.42    145.95 o 
  -4  10   6       64.07      106.37     44.79 o 
  -2  10   6      228.04      312.28     76.52 o 
   0  10   6      587.26      714.10     76.46 o 
   2  10   6     1531.79     1656.47    154.42 o 
   4  10   6     1218.47     1186.68     90.15 o 
   6  10   6      121.51      271.88     64.53 o 
   8  10   6     4455.56     4820.53    193.33 o 
  -3  11   6     6067.08     6276.43    327.45 o 
  -1  11   6      364.43      415.06     64.21 o 
   1  11   6        0.19       52.58     44.97 o 
   3  11   6      595.76      637.83     86.89 o 
 -21   1   7      325.75      313.04     57.43 o 
 -19   1   7     4025.49     4108.61    143.25 o 
 -17   1   7     2382.84     2422.28    110.10 o 
 -15   1   7      861.55      797.70     66.55 o 
 -13   1   7    12457.91    12390.69    213.67 o 
 -11   1   7     3966.31     3869.79     96.51 o 
  -9   1   7    17209.84    17611.38    305.54 o 
  -7   1   7     3279.93     3378.68     64.36 o 
  -5   1   7    25421.83    25394.68    303.22 o 
  -3   1   7    18425.42    19322.65    232.71 o 
   1   1   7    15157.55    15541.99    214.95 o 
   3   1   7    10337.74    10678.54    143.88 o 
   5   1   7     5518.50     5795.67    103.36 o 
   7   1   7     9757.77    10398.41    176.19 o 
   9   1   7    12306.63    12231.13    201.96 o 
  11   1   7      556.44      558.70     40.37 o 
  13   1   7      375.75      417.21     41.47 o 
  15   1   7     3667.92     3696.75    109.09 o 
  17   1   7     1426.29     1333.20     86.11 o 
  19   1   7       19.32        7.90     46.93 o 
 -20   2   7     5485.95     5304.78    327.23 o 
 -18   2   7      120.00      124.59     42.01 o 
 -16   2   7    16808.82    16198.03    314.64 o 
 -14   2   7    16119.03    16439.29    271.58 o 
 -12   2   7     6724.40     6584.98    139.63 o 
 -10   2   7    19232.88    18801.23    284.60 o 
  -8   2   7    31328.63    30504.47    415.79 o 
  -6   2   7    56049.49    57727.38    657.84 o 
  -4   2   7     2911.33     3203.10     65.89 o 
  -2   2   7    57140.98    55534.32    624.79 o 
   0   2   7    53126.18    52603.74    592.86 o 
   2   2   7      440.00      533.28     31.46 o 
   4   2   7    20829.37    20509.31    257.09 o 
   6   2   7    50774.73    51102.62    592.52 o 
   8   2   7     3228.49     3113.05     72.47 o 
  10   2   7     9561.04     9664.31    157.77 o 
  12   2   7    16588.09    16358.52    240.22 o 
  14   2   7     3601.39     3852.64    116.85 o 
  16   2   7      256.99      254.71     74.96 o 
  18   2   7     6511.54     6412.08    253.85 o 
 -21   3   7      659.15      465.85     81.07 o 
 -19   3   7     7565.61     7206.94    282.42 o 
 -17   3   7    13007.26    12435.72    393.17 o 
 -15   3   7     1119.31      980.50     63.51 o 
 -13   3   7    20855.75    20317.59    318.85 o 
 -11   3   7    43603.73    42809.00    578.02 o 
  -9   3   7    12696.63    12784.21    212.19 o 
  -7   3   7    11635.08    11434.74    163.79 o 
  -5   3   7    56540.20    56021.32    643.98 o 
  -3   3   7    80296.40    79986.34    895.38 o 
  -1   3   7     2659.87     2888.55     60.43 o 
   1   3   7    33271.59    32725.88    388.77 o 
   3   3   7    73038.09    74093.33    833.99 o 
   5   3   7     3097.38     3169.33     71.46 o 
   7   3   7    18063.98    17719.15    240.14 o 
   9   3   7    41570.87    42445.21    515.03 o 
  11   3   7     3754.26     3790.60     89.37 o 
  13   3   7     4678.12     4583.24    118.92 o 
  15   3   7     9685.46     9775.60    293.74 o 
  17   3   7     3892.27     3865.32    154.48 o 
 -20   4   7     3225.77     3531.56    174.79 o 
 -18   4   7       58.83      102.22     59.05 o 
 -16   4   7     7119.02     6661.18    184.77 o 
 -14   4   7    19333.76    18643.26    352.14 o 
 -12   4   7     2321.47     2119.65     80.26 o 
 -10   4   7    17291.62    16820.26    269.48 o 
  -8   4   7    36285.98    36235.52    442.67 o 
  -6   4   7    13888.78    14147.39    200.47 o 
  -4   4   7     4760.48     5155.38     96.82 o 
  -2   4   7    28320.40    27012.08    337.28 o 
   0   4   7    62484.58    62799.12    719.05 o 
   2   4   7      263.58      280.37     26.07 o 
   4   4   7    24105.96    23822.22    340.75 o 
   6   4   7    29884.56    29961.47    419.12 o 
   8   4   7     4514.79     4388.67    108.64 o 
  10   4   7     9626.83     9451.68    182.48 o 
  12   4   7    12357.52    12735.98    244.41 o 
  14   4   7     1887.76     1833.81     99.70 o 
  16   4   7     1398.43     1448.59     95.70 o 
  18   4   7     4318.78     4618.49    325.38 o 
 -19   5   7      925.96      953.93    104.54 o 
 -17   5   7     2778.57     3000.17    130.81 o 
 -15   5   7      262.06      256.02     49.80 o 
 -13   5   7     2593.85     2447.11    144.48 o 
 -11   5   7    12501.17    11590.78    248.08 o 
  -9   5   7     1078.42     1362.59     93.15 o 
  -7   5   7    10301.87    10465.91    165.92 o 
  -5   5   7    12297.82    12071.17    184.08 o 
  -3   5   7     5450.53     6056.03    113.23 o 
  -1   5   7      164.55      284.31     28.20 o 
   1   5   7     7643.48     7499.45    127.10 o 
   3   5   7    16583.72    17444.72    291.50 o 
   5   5   7     1737.46     1886.24     92.97 o 
   7   5   7     9003.38     8572.75    169.48 o 
   9   5   7     4152.08     4446.54    116.82 o 
  11   5   7      661.08      787.01     58.45 o 
  13   5   7     1793.10     1928.25    104.93 o 
  15   5   7     2797.62     2696.28    136.64 o 
  17   5   7      491.06      588.83     85.15 o 
 -18   6   7        6.77       55.84     44.79 o 
 -16   6   7       67.26       66.50     42.93 o 
 -14   6   7       63.92      153.03     66.80 o 
 -12   6   7        2.58       94.05     40.89 o 
 -10   6   7       32.20      115.89     38.00 o 
  -8   6   7     4062.84     4521.41    138.56 o 
  -6   6   7     1866.42     1918.78     64.47 o 
  -4   6   7     2990.66     3189.48     82.09 o 
  -2   6   7      208.65      265.37     31.62 o 
   0   6   7        3.42       95.97     35.95 o 
   2   6   7      552.38      637.53     55.64 o 
   4   6   7     1652.57     1462.09     68.66 o 
   6   6   7      298.76      306.56     47.54 o 
   8   6   7      371.74      452.68     48.42 o 
  10   6   7      107.36      149.86     37.65 o 
  12   6   7      180.50      202.68     47.55 o 
  14   6   7        5.37       64.06     48.35 o 
  16   6   7      166.87      175.96     62.78 o 
 -17   7   7      904.97      848.79     85.01 o 
 -15   7   7       55.87       71.21     43.64 o 
 -13   7   7     1821.34     1635.98    101.00 o 
 -11   7   7     1259.39     1317.53     89.66 o 
  -9   7   7     1375.75     1507.21    101.03 o 
  -7   7   7       25.49       87.72     37.83 o 
  -5   7   7      717.32      822.03     57.91 o 
  -3   7   7    14200.38    13723.62    214.57 o 
  -1   7   7       24.03       94.14     31.01 o 
   1   7   7     2610.08     2598.24     91.24 o 
   3   7   7     5354.72     5542.73    144.55 o 
   5   7   7      414.25      385.99     46.06 o 
   7   7   7      164.37      221.58     39.89 o 
   9   7   7     1435.07     1330.35     76.28 o 
  11   7   7     1070.81     1106.29     87.90 o 
  13   7   7      404.21      371.63     71.54 o 
  15   7   7       76.92      154.30     60.48 o 
 -14   8   7     5838.53     5669.35    181.31 o 
 -12   8   7      121.92      215.17     49.61 o 
 -10   8   7     1821.45     1841.89    140.12 o 
  -8   8   7     5815.40     5749.16    168.10 o 
  -6   8   7    10166.49    10277.86    205.27 o 
  -4   8   7      555.92      634.06     54.89 o 
  -2   8   7     5564.38     5832.34    163.83 o 
   0   8   7    20819.85    20616.16    376.25 o 
   2   8   7      526.15      516.73     58.24 o 
   4   8   7     3151.15     3281.44    108.27 o 
   6   8   7    10037.00     9876.76    244.50 o 
   8   8   7      785.45      783.78     72.35 o 
  10   8   7     1050.81     1014.62    101.07 o 
  12   8   7     1555.06     1464.68    123.14 o 
 -13   9   7      993.98      975.67     89.51 o 
 -11   9   7     5975.39     5940.17    182.28 o 
  -9   9   7     4530.12     4516.48    153.51 o 
  -7   9   7     3246.44     3236.00    182.33 o 
  -5   9   7     7803.18     7513.88    196.92 o 
  -3   9   7    10091.77     9549.12    228.58 o 
  -1   9   7      341.22      398.00     57.79 o 
   1   9   7     6962.21     6957.92    188.99 o 
   3   9   7    15298.04    14598.49    286.14 o 
   5   9   7      915.58      850.15     68.26 o 
   7   9   7     3602.50     3673.45    165.88 o 
   9   9   7     3571.60     3364.64    169.08 o 
  11   9   7      595.69      599.19     86.88 o 
 -10  10   7     1195.86     1196.95    112.82 o 
  -8  10   7     4419.78     4692.00    234.69 o 
  -6  10   7     4130.70     4030.31    231.10 o 
  -4  10   7      353.89      485.09     75.03 o 
  -2  10   7     6206.08     6360.65    184.42 o 
   0  10   7     4221.00     4032.37    144.59 o 
   2  10   7     1030.56      971.97     83.30 o 
   4  10   7     5870.25     5774.15    208.60 o 
   6  10   7     3202.92     2558.18    219.23 o 
   8  10   7      374.53      426.95     77.84 o 
  -3  11   7      551.49      710.10    101.29 o 
  -1  11   7       37.61       22.61     41.26 o 
   1  11   7     3310.59     3324.21    164.89 o 
 -20   0   8       34.14      134.35     66.33 o 
 -18   0   8     7366.49     7757.05    491.43 o 
 -16   0   8    23491.65    22878.02    574.51 o 
 -14   0   8     4996.69     5072.06    201.45 o 
 -12   0   8     2345.28     2270.53    119.46 o 
 -10   0   8    43319.87    44318.88    795.80 o 
  -8   0   8    58209.64    59509.38    962.89 o 
  -6   0   8      330.24      360.36     38.37 o 
  -4   0   8    66478.97    63864.94   1343.81 o 
  -2   0   8   160227.02   152316.17   4138.08 o 
   0   0   8    17631.63    19013.02    322.47 o 
   2   0   8    41582.89    42064.55    678.51 o 
   4   0   8   117622.27   113963.35   1774.17 o 
   6   0   8     1572.01     1389.11     63.76 o 
   8   0   8    13013.34    12276.49    256.02 o 
  10   0   8    46380.82    44536.22    761.58 o 
  12   0   8     9720.99     9660.01    269.38 o 
  14   0   8     3930.07     3718.00    136.54 o 
  16   0   8    12708.92    12387.80    523.09 o 
  18   0   8     6156.33     6129.59    246.06 o 
 -21   1   8     7536.70     7345.22    205.05 o 
 -19   1   8     8021.62     7929.90    265.02 o 
 -17   1   8      445.88      379.30     53.98 o 
 -15   1   8     4812.45     4930.35    143.84 o 
 -13   1   8    21133.71    21624.78    337.25 o 
 -11   1   8    16193.85    16760.97    288.64 o 
  -9   1   8       75.47       49.28     19.75 o 
  -7   1   8    59844.61    58429.19    665.95 o 
  -5   1   8    65660.02    65767.01    736.39 o 
  -3   1   8     8611.39     9686.44    133.48 o 
  -1   1   8    28563.74    28993.41    309.07 o 
   1   1   8    68260.73    66925.44    918.39 o 
   3   1   8     6966.75     7221.28    116.32 o 
   5   1   8    28229.14    27642.52    336.71 o 
   7   1   8    71898.57    70712.91    806.61 o 
   9   1   8     1921.91     1858.60     59.13 o 
  11   1   8     5449.01     5308.10    109.57 o 
  13   1   8    18746.82    18090.44    263.78 o 
  15   1   8     5243.75     5179.59    137.98 o 
  17   1   8      845.56      832.35     91.01 o 
  19   1   8     4258.40     4304.64    181.05 o 
 -20   2   8       87.27      147.98     54.26 o 
 -18   2   8     2793.76     2886.61    142.73 o 
 -16   2   8     5411.46     5512.95    175.37 o 
 -14   2   8      832.17      846.97     57.35 o 
 -12   2   8     3032.00     2800.27     86.20 o 
 -10   2   8     7012.94     6829.67    154.28 o 
  -8   2   8    11869.72    12202.56    198.29 o 
  -4   2   8    34881.36    35726.18    418.50 o 
  -2   2   8    48737.36    50510.99    573.01 o 
   0   2   8      218.23      315.73     22.80 o 
   2   2   8    33188.77    34059.87    435.15 o 
   4   2   8     4918.07     4750.18     84.43 o 
   6   2   8     3958.64     4256.30     83.36 o 
   8   2   8     3344.18     3271.54     75.78 o 
  10   2   8    17019.69    16783.35    239.12 o 
  12   2   8     1213.75     1246.10     72.28 o 
  14   2   8      948.16      955.06     54.00 o 
  16   2   8     5897.66     5633.27    162.22 o 
  18   2   8      733.51      832.56    125.88 o 
 -21   3   8       60.42       83.09     57.29 o 
 -19   3   8      338.30      414.37     72.30 o 
 -17   3   8      335.92      397.13     87.03 o 
 -15   3   8      174.76      189.42     40.15 o 
 -13   3   8       72.72      158.60     34.50 o 
 -11   3   8       75.14      102.32     37.67 o 
  -9   3   8       34.37       63.24     24.83 o 
  -7   3   8      229.23      228.83     19.93 o 
  -1   3   8      223.89      308.47     32.73 o 
   3   3   8     1916.74     2263.27     54.77 o 
   5   3   8     1135.69     1104.01     54.83 o 
   7   3   8       29.24       80.48     19.05 o 
   9   3   8      685.45      832.96     44.08 o 
  11   3   8     1018.95     1104.87     98.88 o 
  13   3   8      507.12      685.25     53.40 o 
  15   3   8       92.23      183.18     45.19 o 
  17   3   8       46.17      102.43     55.27 o 
 -20   4   8       81.82      110.36     79.16 o 
 -18   4   8     1309.32     1228.56    109.22 o 
 -16   4   8     2704.67     2567.34    141.91 o 
 -14   4   8     1665.36     1817.61     80.86 o 
 -12   4   8      327.02      305.94     40.09 o 
 -10   4   8     5465.98     5446.27    125.17 o 
  -8   4   8     4718.48     4531.14     88.98 o 
  -6   4   8      557.14      568.30     46.29 o 
  -4   4   8    15467.77    16097.57    226.29 o 
  -2   4   8      591.82      527.17     32.55 o 
   0   4   8      171.78      306.58     38.74 o 
   2   4   8      305.06      321.29     25.10 o 
   4   4   8    18471.54    18594.67    246.87 o 
   6   4   8       21.28       95.59     24.97 o 
   8   4   8     2859.73     2816.21    101.88 o 
  10   4   8     4106.68     4238.28    163.94 o 
  12   4   8       44.63       93.20     31.50 o 
  14   4   8       47.95       35.25     37.74 o 
  16   4   8      691.40      964.67     83.90 o 
  18   4   8     1523.43     1725.65    127.93 o 
 -19   5   8     4159.92     4027.22    200.94 o 
 -17   5   8     1020.66     1047.91     86.24 o 
 -15   5   8     4329.73     4259.37    145.28 o 
 -13   5   8    13157.05    12710.01    404.27 o 
 -11   5   8     3516.31     3526.72    205.83 o 
  -9   5   8     1086.60     1237.23     92.67 o 
  -7   5   8    12137.79    12512.80    190.36 o 
  -5   5   8    32621.95    32801.83    412.01 o 
  -3   5   8      880.26     1149.47     49.21 o 
  -1   5   8    24283.91    23931.17    312.37 o 
   1   5   8    20957.14    19990.63    268.06 o 
   3   5   8      243.93      288.91     34.83 o 
   5   5   8     5371.47     5493.92    140.72 o 
   7   5   8    19266.67    18677.94    297.07 o 
   9   5   8     1007.56     1004.32     80.76 o 
  11   5   8     2740.03     2965.11     99.59 o 
  13   5   8     6069.68     6455.73    181.56 o 
  15   5   8     3025.35     3082.87    157.78 o 
  17   5   8      210.08      280.89     70.69 o 
 -18   6   8     4179.68     4064.10    154.22 o 
 -16   6   8     8006.01     7836.52    213.27 o 
 -14   6   8     1529.61     1473.79     96.59 o 
 -12   6   8     3133.66     3039.11    153.61 o 
 -10   6   8    16733.23    16265.00    318.65 o 
  -8   6   8    17967.82    17455.01    411.19 o 
  -6   6   8     1182.47     1259.37     54.93 o 
  -4   6   8    24094.14    23997.70    322.92 o 
  -2   6   8    28506.11    28490.52    370.92 o 
   0   6   8       11.81       32.17     21.07 o 
   2   6   8    13435.03    12996.03    225.38 o 
   4   6   8    25893.15    25103.95    376.24 o 
   6   6   8      216.45      397.34     43.74 o 
   8   6   8     8369.32     8245.31    175.25 o 
  10   6   8    11505.76    11565.77    259.04 o 
  12   6   8     2054.44     2123.58    110.39 o 
  14   6   8     1440.63     1188.44    110.57 o 
  16   6   8     5677.80     5796.22    217.80 o 
 -17   7   8      425.95      546.06     72.13 o 
 -15   7   8     3375.17     3129.61    137.40 o 
 -13   7   8     7746.90     7394.84    202.42 o 
 -11   7   8     3127.43     2908.18    152.83 o 
  -9   7   8     1285.32     1288.35     86.23 o 
  -7   7   8    15050.89    15192.93    301.83 o 
  -5   7   8    10569.41    10914.21    207.10 o 
  -3   7   8     1155.75     1138.56     57.06 o 
  -1   7   8    19326.83    19048.49    305.26 o 
   1   7   8    21157.87    20562.06    326.75 o 
   3   7   8      356.55      371.50     45.04 o 
   5   7   8     7228.38     6787.02    179.56 o 
   7   7   8     6937.67     7019.64    183.82 o 
   9   7   8     1445.75     1625.68     83.35 o 
  11   7   8     2504.84     2414.15    143.67 o 
  13   7   8     8859.77     8969.81    277.93 o 
 -14   8   8      652.84      685.22     76.15 o 
 -12   8   8      111.95      120.60     44.33 o 
 -10   8   8     7565.62     7564.68    203.65 o 
  -8   8   8     1142.96     1081.18     82.36 o 
  -6   8   8      188.50      196.68     46.82 o 
  -4   8   8     5291.42     5376.97    156.37 o 
  -2   8   8     3493.11     3529.91    106.70 o 
   0   8   8      596.51      654.06     56.88 o 
   2   8   8     4790.90     4500.65    125.34 o 
   4   8   8     6747.13     6934.69    197.74 o 
   6   8   8        8.22       22.42     33.12 o 
   8   8   8     1990.58     2057.35    110.68 o 
  10   8   8     2932.82     3182.15    163.43 o 
  12   8   8     1254.31     1287.33    116.44 o 
 -13   9   8      246.46      251.86     60.05 o 
 -11   9   8        4.77      131.64     48.06 o 
  -9   9   8        5.63      104.80     44.14 o 
  -7   9   8      218.32      295.74    100.26 o 
  -5   9   8        4.38       65.64     45.40 o 
  -3   9   8       30.29      141.19     44.45 o 
  -1   9   8      777.74      797.74     83.99 o 
   1   9   8      533.67      569.39     57.20 o 
   3   9   8       92.24      167.11     40.89 o 
   5   9   8       83.67       64.66     41.26 o 
   7   9   8      578.10      519.96     79.14 o 
   9   9   8      738.64      920.57    100.93 o 
 -10  10   8      805.34      854.98     98.82 o 
  -8  10   8      139.69       98.38     54.46 o 
  -6  10   8        5.93       43.17     49.82 o 
  -4  10   8       72.33      124.77     88.39 o 
  -2  10   8     2363.01     2151.36    170.59 o 
   0  10   8        0.22       40.12     39.47 o 
   2  10   8      441.38      608.93     82.07 o 
   4  10   8      126.41      199.46     61.77 o 
   6  10   8      585.63      540.23    101.73 o 
  -3  11   8        3.68       56.25     64.79 o 
  -1  11   8      277.12      312.44     69.23 o 
   1  11   8     4521.64     4749.86    191.68 o 
 -21   1   9      680.15      691.74     83.17 o 
 -19   1   9     1347.37     1434.47    118.37 o 
 -17   1   9      529.50      706.31    151.87 o 
 -15   1   9     6199.33     6063.25    215.41 o 
 -13   1   9     1936.67     2032.23     75.56 o 
 -11   1   9     1755.75     1612.59     64.67 o 
  -9   1   9    11987.89    12568.25    177.47 o 
  -7   1   9     4686.14     4429.28     81.06 o 
  -5   1   9     4311.66     4674.64     83.37 o 
  -3   1   9    11578.54    11988.76    174.40 o 
  -1   1   9    38105.49    39110.18    412.01 o 
   1   1   9     1074.84     1220.60     55.13 o 
   3   1   9    19615.38    20249.34    252.37 o 
   5   1   9    10622.45    10676.40    154.78 o 
   7   1   9     1548.69     1541.39     50.63 o 
   9   1   9     1088.54     1219.27     56.63 o 
  11   1   9     5288.63     5469.75    112.88 o 
  13   1   9     2026.60     1915.17     70.46 o 
  15   1   9        1.71       24.59     27.11 o 
  17   1   9     4128.92     4250.85    164.74 o 
  19   1   9      321.57      373.24     71.20 o 
 -20   2   9     1471.04     1719.17    123.49 o 
 -18   2   9     7380.44     7519.80    296.78 o 
 -16   2   9     6275.63     6321.16    238.04 o 
 -14   2   9     4751.65     4562.08    159.54 o 
 -12   2   9    19551.84    19517.21    303.25 o 
 -10   2   9    13387.43    13122.98    227.83 o 
  -8   2   9     8995.33     9271.72    163.92 o 
  -6   2   9    35948.92    35779.21    424.82 o 
  -4   2   9    43029.68    41881.59    485.98 o 
  -2   2   9     1454.85     1613.01     41.15 o 
   0   2   9    41233.46    41295.97    476.46 o 
   2   2   9    60191.51    60475.78    684.01 o 
   4   2   9     6091.65     6033.79    100.44 o 
   6   2   9    25220.91    25354.74    320.35 o 
   8   2   9    14712.99    13967.69    202.62 o 
  10   2   9     8257.50     7884.69    145.29 o 
  12   2   9      596.30      637.10     49.67 o 
  14   2   9    13570.18    13851.50    292.05 o 
  16   2   9     3513.35     3700.86    130.19 o 
  18   2   9        4.16       63.18     51.62 o 
 -21   3   9     4155.73     4449.55    188.50 o 
 -19   3   9     3622.99     3480.31    167.64 o 
 -17   3   9     5306.72     5325.84    197.57 o 
 -15   3   9    14226.44    14333.99    280.20 o 
 -13   3   9    11083.06    10985.34    249.23 o 
 -11   3   9     5433.20     5147.21    121.95 o 
  -9   3   9    37412.93    36931.37    503.79 o 
  -7   3   9    38258.79    38402.32    460.95 o 
  -5   3   9     5995.58     6431.87    108.58 o 
  -3   3   9    57497.68    56110.62    643.60 o 
  -1   3   9    44602.99    43027.97    502.26 o 
   1   3   9     1606.67     1711.43     45.89 o 
   3   3   9    42588.34    43810.38    513.98 o 
   5   3   9    48086.36    48195.83    566.24 o 
   7   3   9     4912.88     4795.51     94.96 o 
   9   3   9     8593.23     8805.34    165.21 o 
  11   3   9    15901.11    15675.72    269.72 o 
  13   3   9     9482.59     9435.35    188.69 o 
  15   3   9      195.03      195.09     47.29 o 
  17   3   9     9990.62    10418.58    289.18 o 
 -20   4   9     2178.70     2330.31    146.77 o 
 -18   4   9     5981.78     5986.74    212.08 o 
 -16   4   9     4155.02     3992.69    138.22 o 
 -14   4   9     3805.11     3471.20    106.90 o 
 -12   4   9    18536.17    18047.05    353.67 o 
 -10   4   9    13887.56    14080.05    269.19 o 
  -8   4   9      255.52      304.68     37.55 o 
  -6   4   9    48487.83    48675.37    577.21 o 
  -4   4   9    20509.98    20138.13    266.81 o 
  -2   4   9       18.04       34.79     21.80 o 
   0   4   9    34180.80    33956.48    413.47 o 
   2   4   9    29056.41    28223.94    352.48 o 
   4   4   9      558.79      538.70     31.06 o 
   6   4   9     8596.38     9007.09    299.53 o 
   8   4   9    31236.57    30677.18    437.27 o 
  10   4   9     2221.25     2383.26    110.50 o 
  12   4   9      790.02      916.19     61.80 o 
  14   4   9     8810.87     9087.85    222.02 o 
  16   4   9     5850.30     5998.52    211.07 o 
 -19   5   9      209.62      213.74     65.84 o 
 -17   5   9      705.99      687.95     78.33 o 
 -15   5   9     4139.07     4346.37    146.88 o 
 -13   5   9     3974.87     3912.51    191.91 o 
 -11   5   9      388.21      343.41     40.60 o 
  -9   5   9    12691.15    12985.19    227.13 o 
  -7   5   9     4684.08     4599.65     97.54 o 
  -5   5   9      816.70     1078.66     48.89 o 
  -3   5   9    18225.01    18413.14    275.55 o 
  -1   5   9     8733.46     8800.74    145.78 o 
   1   5   9      133.76      233.03     25.92 o 
   3   5   9     6311.67     6054.29    130.84 o 
   5   5   9     9942.76     9965.81    206.97 o 
   7   5   9        9.99       89.30     28.71 o 
   9   5   9      328.47      453.44     46.76 o 
  11   5   9     8782.48     8808.85    232.83 o 
  13   5   9     1159.60     1082.25    101.49 o 
  15   5   9      270.28      220.89     61.89 o 
 -18   6   9       92.05      204.76     54.28 o 
 -16   6   9      300.05      262.60     64.40 o 
 -14   6   9        4.42      113.57     46.13 o 
 -12   6   9     1024.66      976.12     79.68 o 
 -10   6   9      246.80      323.84     51.85 o 
  -8   6   9       57.17       96.42     30.14 o 
  -6   6   9      356.81      379.15     35.90 o 
  -4   6   9     1672.70     1686.54     72.54 o 
  -2   6   9      823.72     1022.63     74.16 o 
   0   6   9     2905.05     2966.27     87.64 o 
   2   6   9        1.94       34.61     25.95 o 
   4   6   9      612.87      758.43     54.71 o 
   6   6   9        1.97       30.37     26.76 o 
   8   6   9       58.04       78.83     32.74 o 
  10   6   9       39.43       58.33     33.35 o 
  12   6   9      276.50      288.95     64.33 o 
  14   6   9       37.95      156.49     56.16 o 
 -17   7   9     1896.48     2059.32    119.36 o 
 -15   7   9      186.82      249.13     55.79 o 
 -13   7   9      250.36      219.04     50.34 o 
 -11   7   9       45.59       79.74     42.57 o 
  -9   7   9     3599.73     3425.85    126.09 o 
  -7   7   9     1203.71     1281.73     82.81 o 
  -5   7   9      448.29      587.36     44.45 o 
  -3   7   9     5191.47     5214.28    145.84 o 
  -1   7   9      110.74      205.03     37.22 o 
   1   7   9        7.76       69.78     29.88 o 
   3   7   9       70.30      129.26     34.34 o 
   5   7   9     6006.06     5855.88    228.62 o 
   7   7   9      457.38      530.62     53.56 o 
   9   7   9      323.27      388.30     57.93 o 
  11   7   9     3746.47     4159.34    222.72 o 
  13   7   9      792.66      841.27     98.83 o 
 -14   8   9     1852.42     1954.91    125.41 o 
 -12   8   9     2975.21     2859.11    128.20 o 
 -10   8   9     5506.57     5177.16    164.23 o 
  -8   8   9     1050.27     1082.57    124.02 o 
  -6   8   9    10135.90    10361.64    237.54 o 
  -4   8   9     3255.13     3073.47    144.04 o 
  -2   8   9      104.30      121.74     34.62 o 
   0   8   9     7256.98     7478.95    167.64 o 
   2   8   9     4014.49     4129.38    120.74 o 
   4   8   9      296.34      343.24     48.39 o 
   6   8   9     1422.91     1506.70    139.69 o 
   8   8   9    10199.20     9846.89    319.85 o 
  10   8   9     2878.54     2600.59    150.44 o 
  12   8   9      639.22      580.46    106.02 o 
 -13   9   9     2936.08     2885.67    135.77 o 
 -11   9   9     2490.51     2444.40    161.45 o 
  -9   9   9     6396.38     6226.47    228.46 o 
  -7   9   9     4494.21     4344.00    175.75 o 
  -5   9   9      107.50      100.41     51.31 o 
  -3   9   9    10644.63    10455.48    332.47 o 
  -1   9   9     5050.81     5172.06    248.48 o 
   1   9   9       37.60       46.65     33.90 o 
   3   9   9     5038.21     5203.70    164.00 o 
   5   9   9     5615.56     5418.69    208.44 o 
   7   9   9     2475.26     2262.64    117.53 o 
   9   9   9     1214.67     1234.13    121.05 o 
  -8  10   9      803.25      977.26    107.40 o 
  -6  10   9     4562.62     5091.03    195.46 o 
  -4  10   9     3367.04     3526.92    184.89 o 
  -2  10   9        1.46       46.25     41.94 o 
   0  10   9     6474.70     6329.16    219.77 o 
   2  10   9     3987.03     3951.23    171.56 o 
   4  10   9      196.84      243.84     56.00 o 
   6  10   9     1536.98     1751.92    188.37 o 
 -20   0  10     7469.27     6942.48    276.92 o 
 -18   0  10     3405.28     3119.01    174.77 o 
 -16   0  10    15951.19    15234.95    427.44 o 
 -14   0  10    12838.60    12779.90    364.53 o 
 -12   0  10    11793.68    11014.35    410.94 o 
 -10   0  10     9301.78     9968.96    217.63 o 
  -8   0  10    67894.17    64448.54   1607.82 o 
  -6   0  10    39326.86    38967.00    645.37 o 
  -2   0  10    78486.60    77185.41   1306.72 o 
   0   0  10    24589.00    22858.44    388.28 o 
   2   0  10     7473.93     7384.20    247.22 o 
   4   0  10     8579.11     8011.00    174.10 o 
   6   0  10    55624.09    54638.61    897.43 o 
   8   0  10     9498.03     9288.88    213.38 o 
  10   0  10     6908.60     6808.31    181.83 o 
  12   0  10    24704.53    23926.53    463.89 o 
  14   0  10    10169.04    10710.28    345.06 o 
  16   0  10     2722.96     2717.25    125.35 o 
  18   0  10     5894.52     6510.11    408.52 o 
 -21   1  10      427.36      347.47     61.16 o 
 -19   1  10     3621.96     3847.03    139.13 o 
 -17   1  10     8268.19     7885.44    199.58 o 
 -15   1  10     4461.71     3997.33    167.97 o 
 -13   1  10     7165.71     7066.86    155.26 o 
 -11   1  10    32934.60    32109.27    446.27 o 
  -9   1  10    15883.97    16266.83    291.26 o 
  -7   1  10     9780.48    11015.04    158.06 o 
  -5   1  10    37394.87    36454.64    427.50 o 
  -3   1  10    23991.02    23806.56    287.98 o 
  -1   1  10     8744.33     9245.34    146.74 o 
   1   1  10    21498.51    21180.64    323.20 o 
   3   1  10    57904.34    56491.81    643.34 o 
   5   1  10     1310.25     1365.00     44.46 o 
   7   1  10     5676.74     5482.09    102.70 o 
   9   1  10    24904.59    24735.30    325.00 o 
  11   1  10    11078.24    10751.32    177.44 o 
  13   1  10     4831.68     4712.15    109.35 o 
  15   1  10     8004.52     8128.94    178.09 o 
  17   1  10     5117.22     5232.81    183.78 o 
 -20   2  10     2684.66     2920.18    146.65 o 
 -18   2  10       56.32       92.73     42.44 o 
 -16   2  10      675.66      757.98     69.35 o 
 -14   2  10     7976.49     7992.63    166.39 o 
 -12   2  10     1625.95     1624.06     82.81 o 
 -10   2  10      487.53      392.88     38.73 o 
  -8   2  10    15106.91    15110.25    206.61 o 
  -6   2  10    10599.16    10675.50    154.62 o 
  -2   2  10     1900.00     1606.64     41.72 o 
   0   2  10     9366.52     9082.10    149.96 o 
   2   2  10     1324.91     1273.25     56.40 o 
   4   2  10     3283.49     3255.90     72.94 o 
   6   2  10    18013.49    17474.32    236.13 o 
   8   2  10     3315.64     2927.92     95.51 o 
  10   2  10     4487.14     4445.83    119.60 o 
  12   2  10     2621.81     2687.32     79.00 o 
  14   2  10     3086.24     3178.52    101.02 o 
  16   2  10      377.18      430.42     58.50 o 
  18   2  10     2410.32     2289.86    166.12 o 
 -21   3  10       32.76       88.64     54.69 o 
 -19   3  10        3.57      138.95     55.03 o 
 -17   3  10        0.85       51.30     39.60 o 
 -15   3  10      206.18      197.80     38.91 o 
 -13   3  10      920.47     1018.56     62.22 o 
 -11   3  10     2499.39     2605.59     85.86 o 
  -9   3  10      348.71      460.97     57.49 o 
  -7   3  10     3072.40     3403.86    105.52 o 
  -5   3  10     3826.89     4308.64     84.22 o 
  -3   3  10      261.61      436.40     37.75 o 
  -1   3  10      334.80      533.95     65.49 o 
   1   3  10       28.38       97.20     16.34 o 
   3   3  10      195.47      238.93     22.33 o 
   5   3  10      629.94      735.29     47.14 o 
   7   3  10     2954.67     2980.25     72.75 o 
   9   3  10      268.17      280.38     35.73 o 
  11   3  10       33.22       79.67     28.33 o 
  13   3  10        3.91       51.23     31.87 o 
  15   3  10        4.20       63.43     40.23 o 
  17   3  10      170.58      188.57     58.98 o 
 -20   4  10     2605.00     2502.28    151.29 o 
 -18   4  10       26.23       59.10     52.16 o 
 -16   4  10     1363.00     1366.93     94.00 o 
 -14   4  10     1814.26     1967.83    146.31 o 
 -12   4  10     3399.63     3524.64    103.54 o 
 -10   4  10     2210.52     1999.33     77.00 o 
  -8   4  10     9281.79     9746.09    153.98 o 
  -6   4  10     3852.40     3893.30     90.11 o 
  -4   4  10      525.03      655.74     37.25 o 
  -2   4  10     4450.52     4510.44     89.80 o 
   0   4  10    22425.96    23703.16    330.22 o 
   2   4  10     1301.61     1384.57     47.49 o 
   4   4  10     5587.72     5917.27    125.02 o 
   6   4  10     4580.14     4702.28    128.54 o 
   8   4  10      532.61      696.58     69.63 o 
  10   4  10       69.71      103.59     31.57 o 
  12   4  10     5842.01     5764.35    163.12 o 
  14   4  10     3073.29     3146.23    154.10 o 
  16   4  10      885.99      962.19    100.84 o 
 -19   5  10     2084.43     2225.87    142.84 o 
 -17   5  10     7137.64     7257.56    201.79 o 
 -15   5  10     1243.80     1254.10     89.63 o 
 -13   5  10     2817.40     2772.84    159.27 o 
 -11   5  10     9140.42     9055.47    292.92 o 
  -9   5  10    18080.70    17705.87    287.01 o 
  -7   5  10     3038.80     3083.25     78.06 o 
  -5   5  10    20025.94    20549.38    280.99 o 
  -3   5  10    16567.00    16250.10    232.26 o 
  -1   5  10      757.66      805.91     42.88 o 
   1   5  10    12950.17    12793.89    190.61 o 
   3   5  10    23563.81    24411.58    399.15 o 
   5   5  10     8302.54     8528.48    167.33 o 
   7   5  10     8941.12     8768.60    174.70 o 
   9   5  10    10316.30    10186.16    198.46 o 
  11   5  10     6469.79     6494.58    175.30 o 
  13   5  10      430.64      476.13     71.41 o 
  15   5  10     7430.01     7312.00    242.54 o 
 -18   6  10      590.47      701.79     78.32 o 
 -16   6  10     1159.37     1294.38     95.24 o 
 -14   6  10    14698.19    14154.21    361.19 o 
 -12   6  10     8706.71     8464.44    212.55 o 
 -10   6  10     5379.77     5753.70    214.10 o 
  -8   6  10    14861.00    14707.49    337.74 o 
  -6   6  10    14213.73    14066.08    216.18 o 
  -4   6  10     1188.07     1228.84     55.86 o 
  -2   6  10     9323.63     9316.21    159.87 o 
   0   6  10    30549.65    30004.58    387.52 o 
   2   6  10     4562.74     4734.46    118.48 o 
   4   6  10    20955.83    20386.94    321.54 o 
   6   6  10    14827.77    15136.67    261.37 o 
   8   6  10     9757.28     8840.72    228.90 o 
  10   6  10     4069.02     4010.03    187.12 o 
  12   6  10     9549.38    10184.40    291.36 o 
  14   6  10     3190.52     3249.02    180.25 o 
 -17   7  10     8059.53     7969.11    222.53 o 
 -15   7  10     1369.06     1169.89     93.06 o 
 -13   7  10     1136.72     1246.84     91.89 o 
 -11   7  10    10695.14    10364.44    508.27 o 
  -9   7  10     5810.16     6002.98    225.06 o 
  -7   7  10      653.84      763.49     69.21 o 
  -5   7  10     9170.87     9563.49    169.47 o 
  -3   7  10    17448.08    17520.66    260.11 o 
  -1   7  10     1271.51     1319.27     69.30 o 
   1   7  10     5133.08     5233.75    131.50 o 
   3   7  10    11938.52    12208.12    226.46 o 
   5   7  10     7770.15     7593.89    168.40 o 
   7   7  10     6921.31     6738.98    185.60 o 
   9   7  10    12155.42    12052.36    271.27 o 
  11   7  10     1794.42     2021.85    134.02 o 
  13   7  10      590.27      619.72     86.78 o 
 -14   8  10     5050.29     4820.61    174.07 o 
 -12   8  10      773.31      738.49     75.61 o 
 -10   8  10      741.28      747.83     74.14 o 
  -8   8  10     2707.36     2924.01    145.48 o 
  -6   8  10     1831.39     1909.06     99.97 o 
  -4   8  10       43.10       81.11     38.67 o 
  -2   8  10     3886.35     3927.33    114.71 o 
   0   8  10     4771.85     4885.95    163.89 o 
   2   8  10        2.43       17.98     31.64 o 
   4   8  10     1367.29     1532.26    100.09 o 
   6   8  10     3934.15     3875.27    140.10 o 
   8   8  10      717.72      701.14     74.45 o 
  10   8  10      870.01      873.54     98.94 o 
  12   8  10     2249.72     2120.73    176.53 o 
 -11   9  10        6.07        4.49     40.04 o 
  -9   9  10       46.82       90.81     43.20 o 
  -7   9  10      388.94      419.99     71.54 o 
  -5   9  10     1913.33     2010.39    126.88 o 
  -3   9  10        9.76       84.70     41.81 o 
  -1   9  10        0.60        8.92     37.54 o 
   1   9  10      120.27      246.79     50.34 o 
   3   9  10       57.88      183.59     48.04 o 
   5   9  10        2.71       37.48     46.07 o 
   7   9  10        1.22       87.97     46.62 o 
   9   9  10      360.13      334.64     73.14 o 
  -8  10  10       44.21      118.06     57.79 o 
  -6  10  10     1691.69     1889.24    129.00 o 
  -4  10  10      353.02      393.02    104.92 o 
  -2  10  10      286.86      364.73     76.05 o 
   0  10  10      944.68     1025.70    102.11 o 
   2  10  10       83.78      188.46     57.23 o 
   4  10  10      166.69      233.02     54.94 o 
   6  10  10     1361.97     1483.56    152.73 o 
 -21   1  11      914.04     1042.82     88.25 o 
 -19   1  11     3610.50     3710.26    144.91 o 
 -17   1  11      131.48       89.09     38.76 o 
 -15   1  11      190.33      270.67     46.67 o 
 -13   1  11     8450.20     8607.13    178.74 o 
 -11   1  11     4166.76     4210.33    105.08 o 
  -9   1  11      201.35      230.29     24.68 o 
  -7   1  11     6703.34     6902.08    125.17 o 
  -5   1  11    29300.77    30218.71    363.01 o 
  -3   1  11     3955.62     4503.16     83.43 o 
  -1   1  11     1369.00     1288.02     46.06 o 
   1   1  11    17120.70    17066.24    245.83 o 
   3   1  11      941.32     1100.43     36.17 o 
   5   1  11     9102.29     9810.87    148.73 o 
   7   1  11    11034.03    10961.18    178.20 o 
   9   1  11     7867.43     7444.22    133.46 o 
  11   1  11     5257.72     5140.34    111.25 o 
  13   1  11     3742.55     3821.43     97.75 o 
  15   1  11     2389.36     2388.06     83.31 o 
  17   1  11       12.41       53.41     47.75 o 
 -20   2  11      213.29      302.91     55.79 o 
 -18   2  11     3630.59     3575.20    131.24 o 
 -16   2  11    12918.58    12668.62    267.36 o 
 -14   2  11      991.35     1140.31    119.16 o 
 -12   2  11       68.47      137.13     32.71 o 
 -10   2  11    34267.44    34100.75    471.60 o 
  -8   2  11    24834.11    24008.88    306.00 o 
  -6   2  11      605.77      683.89     32.65 o 
  -4   2  11    17113.85    16152.40    213.33 o 
  -2   2  11    55883.56    55605.24    634.40 o 
   0   2  11      432.52      431.46     31.37 o 
   2   2  11    27245.97    27477.06    376.14 o 
   4   2  11    39039.16    39038.98    465.26 o 
   6   2  11    11263.24    11546.33    172.79 o 
   8   2  11    14377.33    14397.14    210.64 o 
  10   2  11    29080.83    28319.66    370.85 o 
  12   2  11     9417.56     9329.73    165.51 o 
  14   2  11     1863.99     1816.36     80.96 o 
  16   2  11     5339.88     5799.47    235.56 o 
  18   2  11     3961.67     3993.03    207.65 o 
 -19   3  11     6619.11     6813.60    229.10 o 
 -17   3  11      804.84      755.08     72.09 o 
 -15   3  11     2199.11     2314.26    103.59 o 
 -13   3  11    24102.87    23827.91    364.92 o 
 -11   3  11     9008.27     9025.20    176.00 o 
  -9   3  11      439.12      570.70     44.68 o 
  -7   3  11    39247.95    38878.58    530.20 o 
  -5   3  11    31618.93    31414.77    385.69 o 
  -3   3  11     2379.38     2619.52     61.83 o 
  -1   3  11    49929.96    49642.54    576.48 o 
   1   3  11    64052.22    62975.03   1049.07 o 
   3   3  11     3035.51     2840.24     64.39 o 
   5   3  11    20647.24    21144.48    301.25 o 
   7   3  11    44463.79    42928.84    519.78 o 
   9   3  11    11363.91    11498.38    196.61 o 
  11   3  11     4649.58     4412.49    115.07 o 
  13   3  11    22148.55    21675.32    344.70 o 
  15   3  11     6181.16     5999.25    213.08 o 
  17   3  11      144.01      192.41     58.84 o 
 -20   4  11      509.66      576.52     86.83 o 
 -18   4  11     3058.73     2891.56    152.79 o 
 -16   4  11     7143.56     6647.38    183.50 o 
 -14   4  11     3794.40     3872.43    114.08 o 
 -12   4  11     2344.25     2469.44     90.19 o 
 -10   4  11    16320.16    16013.41    265.11 o 
  -8   4  11     9977.14     9446.53    152.38 o 
  -6   4  11      174.11      226.99     26.61 o 
  -4   4  11    32770.92    32906.97    407.59 o 
  -2   4  11    40560.69    39620.53    478.18 o 
   0   4  11     3279.34     3480.34     75.86 o 
   2   4  11    31511.66    31857.73    462.92 o 
   4   4  11    46383.80    46382.16    552.71 o 
   6   4  11     1972.31     2037.07     71.77 o 
   8   4  11     3669.78     4046.84    142.52 o 
  10   4  11    23093.13    23133.17    436.83 o 
  12   4  11     7397.52     7133.16    184.46 o 
  14   4  11     2288.71     2252.82    163.99 o 
  16   4  11     5260.41     5094.02    271.34 o 
 -19   5  11     2057.01     2102.44    139.40 o 
 -17   5  11     1456.38     1451.88     97.47 o 
 -15   5  11     2323.91     2329.70    113.18 o 
 -13   5  11     1598.69     1675.87     94.62 o 
 -11   5  11     1397.79     1465.83     72.02 o 
  -9   5  11       41.13       49.18     28.80 o 
  -7   5  11     6946.26     6945.97    128.41 o 
  -5   5  11     9259.87     9489.39    190.79 o 
  -3   5  11      252.33      279.56     33.71 o 
  -1   5  11    18798.88    18918.19    261.02 o 
   1   5  11    13555.91    13166.29    196.46 o 
   3   5  11      566.96      643.77     47.22 o 
   5   5  11     3100.67     3404.23     95.97 o 
   7   5  11    15525.51    14645.93    274.99 o 
   9   5  11      477.93      520.15     57.94 o 
  11   5  11      836.16      907.36    135.30 o 
  13   5  11     3293.92     3168.71    154.52 o 
  15   5  11     2706.02     2733.54    192.10 o 
 -18   6  11      224.20      202.57     63.58 o 
 -16   6  11       70.65       60.22     42.52 o 
 -14   6  11       21.33       58.79     42.08 o 
 -12   6  11       31.10       68.29     38.56 o 
 -10   6  11      331.65      374.34     54.47 o 
  -8   6  11      551.70      618.25     51.07 o 
  -6   6  11      479.06      547.03     42.52 o 
  -4   6  11     4065.78     4225.27     99.05 o 
  -2   6  11       26.06       45.63     24.46 o 
   0   6  11       68.97      100.08     25.73 o 
   2   6  11      247.95      345.51     39.99 o 
   4   6  11     1244.54     1363.95     68.62 o 
   6   6  11        8.71       20.63     33.50 o 
   8   6  11      153.73      101.98     40.37 o 
  10   6  11      639.39      621.45     65.43 o 
  12   6  11       79.33       36.89     55.97 o 
  14   6  11      103.54      236.05     62.95 o 
 -15   7  11       82.87      170.50     50.45 o 
 -13   7  11     1620.35     1737.35    103.54 o 
 -11   7  11      774.58      724.48     72.55 o 
  -9   7  11      769.22      854.51     73.70 o 
  -7   7  11     1804.43     1974.81    143.17 o 
  -5   7  11       73.32       70.69     27.68 o 
  -3   7  11     1090.29     1300.83     61.76 o 
  -1   7  11      851.30      972.14     61.99 o 
   1   7  11     6403.32     6335.00    147.71 o 
   3   7  11      232.92      356.88     57.76 o 
   5   7  11      941.66     1140.14     82.91 o 
   7   7  11     1143.73     1265.20     89.32 o 
   9   7  11      821.93      862.47     79.47 o 
  11   7  11       30.70       75.51     48.58 o 
  13   7  11      324.90      374.41     75.58 o 
 -14   8  11     1646.97     1595.44    106.43 o 
 -12   8  11      951.68      950.42     84.34 o 
 -10   8  11     4448.12     4504.91    155.53 o 
  -8   8  11      463.74      378.16     57.89 o 
  -6   8  11      451.59      620.93     82.64 o 
  -4   8  11     8851.16     8970.15    228.90 o 
  -2   8  11     4926.33     5038.99    145.82 o 
   0   8  11     1202.25     1189.38     75.83 o 
   2   8  11     3309.82     3114.65    129.61 o 
   4   8  11    12633.01    12302.23    273.66 o 
   6   8  11      737.45      852.67     80.54 o 
   8   8  11      563.87      568.02     68.09 o 
  10   8  11     3267.49     3544.10    172.35 o 
 -11   9  11     1052.47     1166.35     91.26 o 
  -9   9  11        2.26       41.59     42.13 o 
  -7   9  11     7207.31     7340.78    301.17 o 
  -5   9  11     3482.75     3748.89    164.48 o 
  -3   9  11       96.88      116.79     47.43 o 
  -1   9  11     5079.46     5181.50    247.74 o 
   1   9  11    10052.66     9773.48    237.57 o 
   3   9  11     1277.34     1345.77     93.54 o 
   5   9  11     2315.04     2269.61    146.04 o 
   7   9  11     8773.47     8991.56    235.95 o 
   9   9  11      522.88      605.96     88.18 o 
  -8  10  11     2762.50     2531.74    146.73 o 
  -6  10  11        3.17       79.07    170.34 o 
  -4  10  11     3541.15     3592.05    218.51 o 
  -2  10  11     4778.89     5121.55    283.35 o 
   0  10  11        9.38      115.62     54.40 o 
   2  10  11      915.51      780.67    110.81 o 
   4  10  11     5469.75     5458.89    177.22 o 
 -20   0  12     4838.76     4606.82    280.39 o 
 -18   0  12     6790.78     6846.59    265.41 o 
 -16   0  12     9355.15     9981.46    322.93 o 
 -14   0  12     1687.89     1745.65    125.73 o 
 -12   0  12    44696.50    43191.63    739.66 o 
 -10   0  12    31896.05    32222.19    567.32 o 
  -8   0  12     3891.74     3871.71    114.09 o 
  -6   0  12    61980.30    61586.46   1148.54 o 
  -4   0  12    28545.04    28163.39    479.94 o 
  -2   0  12    34728.48    37982.69    625.15 o 
   0   0  12   141602.45   140258.92   2169.92 o 
   2   0  12    98873.99    98965.91   1553.61 o 
   4   0  12     9847.10    10243.61    215.04 o 
   6   0  12     9184.15     9803.55    216.92 o 
   8   0  12    63686.42    60464.99   1004.16 o 
  10   0  12     8777.59     8434.12    212.47 o 
  12   0  12       24.85       67.63     35.93 o 
  14   0  12     3274.05     3284.86    164.96 o 
  16   0  12    14022.45    13839.26    325.36 o 
 -21   1  12     3409.48     3556.57    144.41 o 
 -19   1  12     3403.79     3405.24    134.70 o 
 -17   1  12     3355.41     3135.02    145.78 o 
 -15   1  12    17326.06    17077.08    324.99 o 
 -13   1  12    13588.76    13898.71    248.44 o 
 -11   1  12     4338.84     4331.61    137.40 o 
  -9   1  12    30656.49    30720.13    382.00 o 
  -7   1  12    30903.63    30970.71    378.47 o 
  -5   1  12     2754.09     3200.54     66.94 o 
  -3   1  12    99336.98   101966.66   1127.57 o 
  -1   1  12    49485.80    50084.44    636.68 o 
   1   1  12    16092.33    15922.27    259.87 o 
   3   1  12    44755.20    46529.99    541.98 o 
   5   1  12    58521.05    59056.56    683.40 o 
   7   1  12     5902.19     5642.47    116.85 o 
   9   1  12      402.97      439.46     36.52 o 
  11   1  12    13343.57    12813.63    203.48 o 
  13   1  12    14607.08    14363.45    227.87 o 
  15   1  12      149.74      191.54     38.20 o 
  17   1  12     2381.01     2827.19    474.85 o 
 -20   2  12      587.07      547.09     67.76 o 
 -18   2  12     1998.92     2000.21    106.00 o 
 -16   2  12     2438.32     2538.34    112.09 o 
 -14   2  12      416.18      511.79     48.80 o 
 -12   2  12    11563.70    11583.49    208.95 o 
 -10   2  12     9937.96    10039.46    183.35 o 
  -8   2  12     2924.41     3034.03     86.07 o 
  -6   2  12    11563.60    11753.41    169.47 o 
  -4   2  12    25637.71    27337.08    336.59 o 
   0   2  12    32732.09    34136.34    455.35 o 
   2   2  12    15365.55    15673.39    238.84 o 
   4   2  12     2464.75     2662.46     62.64 o 
   6   2  12     1990.97     2186.45     64.27 o 
   8   2  12    10945.60    10915.21    173.59 o 
  10   2  12     4143.96     4032.79     95.71 o 
  12   2  12      749.64      740.46     49.14 o 
  14   2  12      618.22      664.54     64.21 o 
  16   2  12     3094.08     3259.07    147.41 o 
 -19   3  12      437.13      292.33     66.10 o 
 -17   3  12      232.09      313.83     53.17 o 
 -15   3  12     2684.25     2674.02     97.07 o 
 -13   3  12     1152.97     1162.33     66.49 o 
 -11   3  12        1.90       21.58     25.80 o 
  -9   3  12      134.17      277.77     58.31 o 
  -7   3  12     6549.25     7182.00    140.22 o 
  -5   3  12      578.93      684.92     53.03 o 
  -3   3  12      791.66     1022.58     40.61 o 
  -1   3  12     1173.40     1293.72     60.22 o 
   1   3  12        1.62       41.73     13.29 o 
   3   3  12       45.47       62.47     20.45 o 
   5   3  12       34.77      126.23     21.10 o 
   7   3  12     1089.29     1075.46     59.23 o 
   9   3  12      355.25      368.70     34.92 o 
  11   3  12        0.76       26.88     27.27 o 
  13   3  12      788.41      880.45     71.05 o 
  15   3  12      950.32      954.93     94.65 o 
  17   3  12      102.68      124.78     56.16 o 
 -20   4  12      835.49      843.93     99.79 o 
 -18   4  12      363.86      471.31     82.91 o 
 -16   4  12     2025.89     2096.71    107.13 o 
 -14   4  12     2995.26     2964.73    102.46 o 
 -12   4  12     1881.72     1980.49     81.87 o 
 -10   4  12      769.07      922.79     57.61 o 
  -8   4  12      310.85      369.34     63.37 o 
  -6   4  12     7490.75     7315.18    128.92 o 
  -4   4  12     4673.68     4874.73     97.94 o 
  -2   4  12     1101.94     1099.90     45.77 o 
   0   4  12    11869.46    11742.34    174.47 o 
   2   4  12     6404.40     6452.86    116.71 o 
   4   4  12     3730.35     3957.70     84.58 o 
   6   4  12     3652.99     3769.18     98.45 o 
   8   4  12     3565.61     3471.48    116.76 o 
  10   4  12     5488.11     5509.51    155.41 o 
  12   4  12       25.22       35.92     35.52 o 
  14   4  12     1637.81     1948.20    141.55 o 
  16   4  12      719.60      818.42    115.44 o 
 -19   5  12       41.71      111.99     56.12 o 
 -17   5  12      968.74      890.64     81.38 o 
 -15   5  12     4613.13     4332.97    147.04 o 
 -13   5  12     4118.92     4043.84    181.22 o 
 -11   5  12      792.57      944.85     61.68 o 
  -9   5  12    22810.80    21915.75    412.41 o 
  -7   5  12     6173.84     6438.17    128.79 o 
  -5   5  12     1283.88     1292.26     59.16 o 
  -3   5  12    21787.09    22103.00    298.70 o 
  -1   5  12    37616.80    36882.17    457.36 o 
   1   5  12      508.28      651.92     39.29 o 
   3   5  12    10099.48     9902.04    182.54 o 
   5   5  12    13821.18    13700.35    273.61 o 
   7   5  12    15412.42    15243.17    676.25 o 
   9   5  12     2068.20     2094.92    118.24 o 
  11   5  12     9970.99    10152.36    271.54 o 
  13   5  12     2692.93     2635.30    147.75 o 
  15   5  12      464.39      462.00     79.60 o 
 -18   6  12     4888.84     5023.23    199.02 o 
 -16   6  12      700.99      676.35     78.33 o 
 -14   6  12     1807.67     1607.67    100.30 o 
 -12   6  12    11841.40    11704.45    261.99 o 
 -10   6  12     4335.84     4232.69    138.19 o 
  -8   6  12      173.23      186.31     41.54 o 
  -6   6  12    27402.80    27310.39    365.37 o 
  -4   6  12    35568.45    35377.48    451.55 o 
  -2   6  12       42.18      119.97     27.38 o 
   0   6  12    17220.91    17310.28    280.40 o 
   2   6  12    28612.31    28009.34    411.76 o 
   4   6  12     5607.26     5659.55    159.55 o 
   6   6  12     5306.30     5259.36    155.85 o 
   8   6  12     8953.93     9131.97    284.10 o 
  10   6  12     9799.19     9792.63    270.24 o 
  12   6  12        3.15      -10.54     41.91 o 
  14   6  12     8674.93     8223.76    266.12 o 
 -15   7  12     2749.84     2647.93    127.52 o 
 -13   7  12     2693.72     2652.65    123.57 o 
 -11   7  12      271.94      325.78     54.28 o 
  -9   7  12    14454.33    13570.81    285.74 o 
  -7   7  12    14405.23    14368.41    292.77 o 
  -5   7  12      657.44      613.20     46.77 o 
  -3   7  12    11563.58    12301.89    203.37 o 
  -1   7  12    20124.91    19788.96    318.77 o 
   1   7  12     2543.25     3115.84    120.43 o 
   3   7  12     7963.51     7670.89    197.44 o 
   5   7  12     9632.54     9383.78    327.24 o 
   7   7  12     6304.95     6229.86    204.00 o 
   9   7  12     2036.91     2133.89    180.16 o 
  11   7  12     5283.58     5038.20    430.70 o 
  13   7  12     2541.59     2446.69    196.47 o 
 -14   8  12      692.61      824.29     83.27 o 
 -12   8  12      940.01      797.60     78.77 o 
 -10   8  12     3196.58     3086.11    129.45 o 
  -8   8  12        6.49        7.10     36.71 o 
  -6   8  12     6137.14     6380.53    250.22 o 
  -4   8  12     5778.56     5626.66    161.91 o 
  -2   8  12       89.81       78.57     33.19 o 
   0   8  12     1357.38     1448.43     91.58 o 
   2   8  12     6311.14     6231.38    266.76 o 
   4   8  12     1528.04     1581.12     97.95 o 
   6   8  12     3827.79     3826.00    143.40 o 
   8   8  12     1162.42     1233.62     93.62 o 
  10   8  12      702.10      795.64     98.71 o 
 -11   9  12        2.88       60.54     44.11 o 
  -9   9  12      725.41      845.82     80.57 o 
  -7   9  12        2.35      115.82     53.25 o 
  -5   9  12       65.47       94.75     49.65 o 
  -3   9  12       70.52       85.73     51.11 o 
  -1   9  12      452.16      686.86     85.72 o 
   1   9  12       38.80       53.00     41.69 o 
   3   9  12       44.36       87.66     44.72 o 
   5   9  12      887.27      882.41     84.08 o 
   7   9  12       28.98      199.27     51.09 o 
  -8  10  12      213.88      212.34    138.69 o 
  -6  10  12     1438.60     1357.33    150.01 o 
  -4  10  12      507.52      759.00    135.67 o 
  -2  10  12      223.58      252.82     64.78 o 
   0  10  12      967.71     1194.98    151.11 o 
   2  10  12      116.01      103.27     73.72 o 
   4  10  12     1048.67     1005.89     89.40 o 
 -21   1  13       77.24       67.28     45.69 o 
 -19   1  13      580.74      539.56     67.61 o 
 -17   1  13     3155.27     2996.90    120.91 o 
 -15   1  13     2536.30     2557.40    109.85 o 
 -13   1  13      279.52      347.14     73.00 o 
 -11   1  13    10239.91    10239.94    187.21 o 
  -9   1  13     4873.28     4793.14     94.96 o 
  -7   1  13      127.69      204.03     31.31 o 
  -5   1  13    13555.33    14365.71    196.25 o 
  -3   1  13    20158.68    20741.72    261.79 o 
  -1   1  13     4818.72     5383.13    167.54 o 
   1   1  13     9764.28    10506.59    216.43 o 
   3   1  13     8983.33     8741.85    133.12 o 
   5   1  13     8077.94     8143.84    133.12 o 
   7   1  13      103.37      107.74     23.04 o 
   9   1  13     2336.27     2430.75     77.86 o 
  11   1  13     4796.91     4911.66    152.81 o 
  13   1  13       44.46      162.13     33.43 o 
  15   1  13     1357.60     1545.70    116.19 o 
  17   1  13     1483.82     1629.50    337.67 o 
 -20   2  13     6529.19     6337.34    187.56 o 
 -18   2  13      992.13      937.99    140.56 o 
 -16   2  13      280.07      341.23     53.24 o 
 -14   2  13    23098.12    22478.26    350.61 o 
 -12   2  13    10389.56    10045.15    190.68 o 
 -10   2  13      967.21      872.80     53.52 o 
  -8   2  13    24141.49    23727.07    306.66 o 
  -6   2  13    45583.96    45573.98    537.39 o 
  -4   2  13     1753.30     1910.00     53.93 o 
  -2   2  13    33015.82    34401.39    527.06 o 
   0   2  13    49970.88    47514.38    615.28 o 
   2   2  13    11763.01    12182.07    199.30 o 
   4   2  13     3144.10     3296.68     71.24 o 
   6   2  13    16289.04    16702.34    233.88 o 
   8   2  13    19054.05    18827.77    263.10 o 
  10   2  13       62.22       74.38     25.19 o 
  12   2  13     3625.41     3569.47    120.47 o 
  14   2  13     9028.24     9045.32    213.13 o 
  16   2  13       35.92        2.66     46.74 o 
 -19   3  13      827.27      795.09     94.00 o 
 -17   3  13    16628.79    16263.84    631.82 o 
 -15   3  13     5342.41     5677.82    141.86 o 
 -13   3  13     1371.34     1529.59     73.77 o 
 -11   3  13    28424.81    28132.73    631.27 o 
  -9   3  13    35168.29    34623.16    482.25 o 
  -7   3  13        2.02       64.61     19.19 o 
  -5   3  13    34713.73    34076.67    417.46 o 
  -3   3  13    59669.98    58311.99    674.55 o 
  -1   3  13     5280.40     5021.37    184.96 o 
   1   3  13    10533.90    10375.51    179.60 o 
   3   3  13    30977.21    30859.53    381.84 o 
   5   3  13    28054.12    28674.94    363.66 o 
   7   3  13     1413.09     1390.67     62.14 o 
   9   3  13    14735.57    14768.84    286.48 o 
  11   3  13    12512.99    12332.67    257.54 o 
  13   3  13       90.10      126.08     39.84 o 
  15   3  13     3147.32     3264.51    154.10 o 
 -20   4  13     4172.66     4031.81    192.38 o 
 -18   4  13     1765.34     1664.73    135.85 o 
 -16   4  13     1931.36     1676.91     97.69 o 
 -14   4  13    13815.12    13290.02    245.01 o 
 -12   4  13    13819.36    13534.52    242.50 o 
 -10   4  13      512.53      596.21     50.10 o 
  -8   4  13    25396.73    25084.88    369.78 o 
  -6   4  13    34018.36    34327.65    428.49 o 
  -4   4  13     1273.42     1244.13     49.86 o 
  -2   4  13    18583.52    18492.05    251.59 o 
   0   4  13    13875.51    14002.66    200.78 o 
   2   4  13    15315.11    15633.12    219.13 o 
   4   4  13     2649.12     2793.37    105.84 o 
   6   4  13    16633.67    17337.79    365.15 o 
   8   4  13    12799.92    12485.47    258.99 o 
  10   4  13     1090.36     1171.96     78.33 o 
  12   4  13     7308.98     7088.61    187.11 o 
  14   4  13     3192.97     3255.72    157.16 o 
  16   4  13      189.17      128.48     57.28 o 
 -19   5  13     1080.02      989.98    106.48 o 
 -17   5  13     1407.93     1348.27     95.60 o 
 -15   5  13     2067.90     2134.38    127.50 o 
 -13   5  13      186.20      252.25     49.05 o 
 -11   5  13     7435.54     7493.98    164.63 o 
  -9   5  13    10444.20    10440.04    234.80 o 
  -7   5  13      109.84      221.80     30.76 o 
  -5   5  13     6649.82     6809.71    147.72 o 
  -3   5  13     2393.45     2506.65     85.17 o 
  -1   5  13     4234.60     4261.97    113.88 o 
   1   5  13      489.30      621.60     38.51 o 
   3   5  13     5691.36     5368.97    148.15 o 
   5   5  13     3975.24     4064.23    130.19 o 
   7   5  13     1258.24     1162.16     78.74 o 
   9   5  13     5233.55     5210.67    158.40 o 
  11   5  13     1424.30     1436.43    107.05 o 
  13   5  13      115.53      126.31     54.83 o 
  15   5  13     2259.05     2359.31    147.63 o 
 -18   6  13        1.62       34.08     53.19 o 
 -16   6  13       27.30       53.11     42.08 o 
 -14   6  13        4.29       45.70     39.78 o 
 -12   6  13      552.54      564.50     65.43 o 
 -10   6  13        3.64        8.47     33.37 o 
  -8   6  13      723.80      827.19     73.07 o 
  -6   6  13      189.05      348.52     68.40 o 
  -4   6  13      207.44      288.34     35.45 o 
  -2   6  13     2547.18     2484.24     75.11 o 
   0   6  13      197.84      304.05     72.22 o 
   2   6  13       13.60       91.75     36.69 o 
   4   6  13       18.08       75.94     38.42 o 
   6   6  13      409.50      585.21     61.79 o 
   8   6  13      182.15      175.97     45.17 o 
  10   6  13       82.14      145.14     44.85 o 
  12   6  13      342.65      367.34     71.06 o 
  14   6  13        2.46        9.07     52.71 o 
 -15   7  13      665.71      745.60     78.50 o 
 -13   7  13     1124.80     1154.37    152.31 o 
 -11   7  13     1852.35     1908.82    104.62 o 
  -9   7  13     2693.52     2709.16    116.35 o 
  -7   7  13      333.47      448.28     48.41 o 
  -5   7  13     5173.60     5678.07    124.80 o 
  -3   7  13     6321.64     6707.38    190.23 o 
  -1   7  13      519.48      555.30     61.22 o 
   1   7  13     3543.45     3358.06    122.95 o 
   3   7  13      297.42      390.77     56.33 o 
   5   7  13     4120.51     4062.16    140.19 o 
   7   7  13      238.64      259.80     51.42 o 
   9   7  13      906.78      800.73     77.41 o 
  11   7  13     1133.89     1279.39    115.26 o 
 -14   8  13     5119.30     5245.85    173.11 o 
 -12   8  13     4315.74     4291.66    152.68 o 
 -10   8  13      204.45      254.08     59.18 o 
  -8   8  13     9586.63     9472.22    230.37 o 
  -6   8  13    10384.16    10772.75    393.83 o 
  -4   8  13      334.15      398.90     48.49 o 
  -2   8  13     3521.23     3613.89    135.92 o 
   0   8  13    10133.42    10232.04    240.28 o 
   2   8  13     2672.34     2796.08    147.96 o 
   4   8  13     1998.18     1923.87    107.18 o 
   6   8  13     2934.80     2930.71    143.60 o 
   8   8  13     4113.54     4154.15    161.01 o 
  10   8  13      238.73      256.62     67.76 o 
 -11   9  13    10165.65     9825.70    253.24 o 
  -9   9  13     6668.77     7093.39    233.15 o 
  -7   9  13        4.71       32.74     60.73 o 
  -5   9  13     5687.86     5689.06    259.98 o 
  -3   9  13    10354.94    10222.69    287.61 o 
  -1   9  13     1527.62     1542.29    117.04 o 
   1   9  13     2198.30     1950.65    108.56 o 
   3   9  13     9147.69     9378.83    238.03 o 
   5   9  13     1603.27     1741.20    108.78 o 
   7   9  13      944.97     1018.72     89.99 o 
  -8  10  13     6452.75     6404.73    553.24 o 
  -6  10  13     3257.35     3209.96    230.64 o 
  -4  10  13      203.19      127.69     90.45 o 
  -2  10  13     1500.18     1526.69    120.37 o 
   0  10  13     8189.73     8020.27    363.27 o 
   2  10  13      848.73     1006.28    106.41 o 
   4  10  13     1836.77     1845.19    113.00 o 
 -20   0  14     2120.40     2150.71    289.43 o 
 -18   0  14      165.40      228.60     72.11 o 
 -16   0  14    24937.55    24417.62    610.71 o 
 -14   0  14     5653.86     6148.68    230.95 o 
 -12   0  14      162.84      134.79     50.63 o 
 -10   0  14    21325.83    21579.10    408.87 o 
  -8   0  14    45775.43    45199.05    759.92 o 
  -6   0  14     1779.01     1905.61     75.62 o 
  -4   0  14    21754.73    21695.99    389.09 o 
  -2   0  14    65368.59    62546.09   2457.16 o 
   0   0  14    13136.09    12723.44    243.93 o 
   2   0  14    13431.33    12475.68    246.65 o 
   4   0  14    22163.88    22232.53    436.20 o 
   6   0  14    27878.91    27395.36    496.87 o 
   8   0  14     6819.72     6916.97    181.16 o 
  10   0  14    20657.25    20303.50    405.61 o 
  12   0  14     9693.19     9373.31    290.92 o 
  14   0  14     1268.87     1209.94     90.34 o 
  16   0  14    11786.35    12174.24    515.55 o 
 -21   1  14     1844.70     1841.25    111.48 o 
 -19   1  14     7054.13     7343.40    201.18 o 
 -17   1  14     1896.03     1852.98    100.63 o 
 -15   1  14       28.37       89.86     37.66 o 
 -13   1  14    21001.85    20280.96    317.73 o 
 -11   1  14     9925.61    10103.24    186.63 o 
  -9   1  14     1905.10     2018.38     59.24 o 
  -7   1  14    19546.10    19342.76    256.60 o 
  -5   1  14    62106.32    60368.30    692.44 o 
  -3   1  14     1005.65     1058.65     48.99 o 
  -1   1  14    21923.84    20846.93    414.07 o 
   1   1  14    16241.97    15242.54    256.85 o 
   3   1  14    17146.91    17421.28    231.24 o 
   5   1  14     3992.96     4109.94     89.89 o 
   7   1  14    22645.63    21677.32    326.42 o 
   9   1  14    11567.31    11801.85    189.20 o 
  11   1  14     2388.38     2532.74     78.44 o 
  13   1  14    16616.22    16902.59    287.07 o 
  15   1  14     2916.83     2903.36    114.17 o 
  17   1  14      472.83      387.28     87.10 o 
 -20   2  14     1366.00     1439.10    101.68 o 
 -18   2  14      566.14      647.94     77.46 o 
 -16   2  14     5926.93     5870.12    223.68 o 
 -14   2  14      552.56      627.34     53.73 o 
 -12   2  14      421.58      431.83     45.00 o 
 -10   2  14     7681.62     7710.47    155.39 o 
  -8   2  14     6539.48     6584.67    117.38 o 
  -6   2  14     1382.31     1537.91     50.51 o 
  -4   2  14     4275.39     4317.95     85.84 o 
  -2   2  14     9716.38     9145.84    168.33 o 
   0   2  14     4424.59     4589.49    102.16 o 
   2   2  14     6032.70     5746.26    119.72 o 
   4   2  14    16501.04    16810.30    243.24 o 
   6   2  14     1038.65     1050.46     46.48 o 
   8   2  14     1022.29     1171.86     64.41 o 
  10   2  14     7974.14     7905.38    202.88 o 
  12   2  14     1267.56     1382.09     85.29 o 
  14   2  14       17.04       54.26     40.47 o 
  16   2  14     2813.01     3111.05    149.37 o 
 -19   3  14       28.34      101.47     65.84 o 
 -17   3  14      214.67      323.65     64.84 o 
 -15   3  14        5.67       -5.50     29.23 o 
 -13   3  14      279.38      353.62     48.93 o 
 -11   3  14      196.40      206.19     44.50 o 
  -9   3  14      126.57      169.34     31.33 o 
  -7   3  14      344.55      401.22     33.90 o 
  -5   3  14       47.19      172.46     41.44 o 
  -3   3  14       27.88      112.91     26.97 o 
  -1   3  14      797.25      828.21     47.31 o 
   1   3  14      355.27      372.64     36.67 o 
   3   3  14     1051.37     1129.60     55.84 o 
   5   3  14      382.76      440.38     48.86 o 
   7   3  14     1158.91     1154.65     66.02 o 
   9   3  14       74.62       82.09     33.60 o 
  11   3  14       33.08       41.97     34.59 o 
  13   3  14      198.61      287.35     50.20 o 
  15   3  14       27.31      -30.50     42.42 o 
 -20   4  14      334.42      281.07     71.76 o 
 -18   4  14      137.55      189.54     60.77 o 
 -16   4  14     3516.48     3661.67    118.84 o 
 -14   4  14     1251.96     1213.50     86.98 o 
 -12   4  14       58.54       78.24     30.61 o 
 -10   4  14     9357.08     9224.56    183.62 o 
  -8   4  14     3922.08     4026.17    146.05 o 
  -6   4  14     1928.83     1969.39     62.42 o 
  -4   4  14    11312.77    11495.67    178.12 o 
  -2   4  14     4144.99     4259.51     88.78 o 
   0   4  14      782.17      800.60     37.75 o 
   2   4  14     1135.53     1351.40     89.16 o 
   4   4  14     4090.80     4349.76    109.07 o 
   6   4  14     6288.58     6003.21    158.86 o 
   8   4  14      293.47      309.40     47.98 o 
  10   4  14     1811.21     1811.39     94.69 o 
  12   4  14     1537.37     1642.40    124.02 o 
  14   4  14       67.60      137.86     53.00 o 
 -19   5  14     6231.22     6438.22    228.71 o 
 -17   5  14     3707.67     4117.81    175.39 o 
 -15   5  14      783.54      841.44     77.29 o 
 -13   5  14    12796.66    12218.66    232.36 o 
 -11   5  14     7088.77     6953.18    158.20 o 
  -9   5  14     1070.60     1252.47     67.14 o 
  -7   5  14    20418.54    20095.65    282.29 o 
  -5   5  14    10162.46     9883.29    165.73 o 
  -3   5  14     1898.51     1989.23     65.69 o 
  -1   5  14      853.37     1002.56     48.28 o 
   1   5  14    19765.92    19407.77    303.61 o 
   3   5  14     7557.08     7433.55    181.63 o 
   5   5  14     1339.52     1546.69     87.46 o 
   7   5  14    12722.28    13059.39    273.38 o 
   9   5  14     4382.67     4470.58    145.04 o 
  11   5  14      943.79     1039.75     80.51 o 
  13   5  14     1484.16     1702.69    125.37 o 
 -18   6  14     1372.57     1456.14    122.25 o 
 -16   6  14     8755.29     8871.44    230.40 o 
 -14   6  14     7510.15     7355.84    200.53 o 
 -12   6  14        1.65       46.29     37.74 o 
 -10   6  14    14833.83    15123.15    266.72 o 
  -8   6  14    10087.49    10133.49    199.09 o 
  -6   6  14     3037.06     3222.82    123.16 o 
  -4   6  14    11120.50    11109.30    185.54 o 
  -2   6  14    15187.46    14968.33    227.69 o 
   0   6  14     2396.18     2389.59    102.98 o 
   2   6  14     1297.93     1532.05     88.80 o 
   4   6  14    23270.12    22376.43    405.28 o 
   6   6  14     4739.73     5055.99    271.98 o 
   8   6  14     1736.89     1825.94    113.14 o 
  10   6  14     8811.19     8816.21    242.39 o 
  12   6  14     7377.77     7460.90    263.88 o 
 -15   7  14      478.25      488.17     68.13 o 
 -13   7  14     7682.20     7857.87    212.02 o 
 -11   7  14     5938.70     5559.61    187.58 o 
  -9   7  14      142.15      171.77     44.69 o 
  -7   7  14     7050.50     7169.54    173.97 o 
  -5   7  14     3399.07     3640.09     97.72 o 
  -3   7  14     5149.24     5089.86    151.28 o 
  -1   7  14     4786.39     4841.23    149.30 o 
   1   7  14    18614.75    18643.02    356.80 o 
   3   7  14      269.12      204.49     48.91 o 
   5   7  14     2018.67     2015.09    169.71 o 
   7   7  14    11370.49    11161.44    391.71 o 
   9   7  14     2599.88     2455.79    121.16 o 
  11   7  14      311.73      392.74     75.79 o 
 -14   8  14     2438.21     2403.06    125.16 o 
 -12   8  14      151.80      225.01     55.27 o 
 -10   8  14     1260.48     1417.04     97.91 o 
  -8   8  14     1464.80     1593.35     96.72 o 
  -6   8  14      616.20      645.77    104.20 o 
  -4   8  14     1908.73     2003.22    112.71 o 
  -2   8  14     4890.41     4936.38    154.87 o 
   0   8  14       86.40      149.93     45.19 o 
   2   8  14     3310.95     3313.66    132.20 o 
   4   8  14     3006.34     2940.41    129.87 o 
   6   8  14      247.89      309.70     56.39 o 
   8   8  14       77.33      148.86     48.87 o 
  10   8  14     4488.45     4356.44    375.18 o 
 -11   9  14      454.76      591.15     72.24 o 
  -9   9  14      312.41      378.55     92.28 o 
  -7   9  14       22.69       20.31     81.40 o 
  -5   9  14      421.96      499.19     99.59 o 
  -3   9  14       21.88      108.02     54.01 o 
  -1   9  14      510.38      520.61     66.02 o 
   1   9  14      666.03      598.86     76.59 o 
   3   9  14      139.07       71.26     45.04 o 
   5   9  14      785.79      771.20     80.55 o 
   7   9  14        1.45       82.12     48.81 o 
  -6  10  14      241.38      246.17     84.56 o 
  -4  10  14       27.76      -22.15     58.37 o 
  -2  10  14      189.17      193.95     65.53 o 
   0  10  14     1243.52     1392.28    151.93 o 
   2  10  14       97.11      160.93     62.07 o 
 -21   1  15      899.16      859.23     82.95 o 
 -19   1  15     1730.34     1823.19    107.05 o 
 -17   1  15      626.22      600.17     66.07 o 
 -15   1  15     5539.89     5532.80    191.47 o 
 -13   1  15     1916.76     1933.86     79.30 o 
 -11   1  15       27.60       68.80     28.70 o 
  -9   1  15    11802.08    11572.86    177.37 o 
  -7   1  15     4455.95     4474.41     90.43 o 
  -5   1  15     5165.00     5665.08    108.44 o 
  -3   1  15     9585.69    10277.19    150.56 o 
  -1   1  15     7648.32     7423.52    169.71 o 
   1   1  15     3648.70     3828.85    116.16 o 
   3   1  15      364.03      413.50     29.80 o 
   5   1  15    23276.20    23323.00    305.61 o 
   7   1  15      757.73      798.85     44.00 o 
   9   1  15      573.96      780.03     54.92 o 
  11   1  15     4692.33     4560.16    121.50 o 
  13   1  15     2550.60     2746.07     98.29 o 
  15   1  15        2.33      -29.45     38.77 o 
 -20   2  15      571.06      544.19     69.20 o 
 -18   2  15     6927.18     7156.21    196.42 o 
 -16   2  15     7827.09     7725.28    198.21 o 
 -14   2  15     2887.65     2840.73    119.62 o 
 -12   2  15    14611.84    14472.18    249.16 o 
 -10   2  15    12993.07    12931.70    223.67 o 
  -8   2  15     3427.70     3450.65     79.17 o 
  -6   2  15    38454.68    38601.77    467.17 o 
  -4   2  15    13552.50    12901.64    184.65 o 
  -2   2  15    15751.87    15882.85    261.07 o 
   0   2  15    11928.10    11967.13    199.33 o 
   2   2  15    40670.56    39006.30    525.05 o 
   4   2  15     9004.82     9435.63    157.65 o 
   6   2  15     5374.97     5657.83    128.02 o 
   8   2  15    27169.86    27339.99    403.65 o 
  10   2  15     5174.66     5244.37    130.23 o 
  12   2  15       85.14      141.03     40.09 o 
  14   2  15     4670.93     4679.25    146.53 o 
  16   2  15     7497.08     7843.43    242.01 o 
 -19   3  15     4338.09     4200.23    187.00 o 
 -17   3  15     1871.63     1891.98    134.03 o 
 -15   3  15    12229.19    11544.31    223.22 o 
 -13   3  15    14969.16    14958.55    262.03 o 
 -11   3  15      257.01      195.35     35.98 o 
  -9   3  15    25956.91    25295.42    374.18 o 
  -7   3  15    22830.39    22393.58    298.26 o 
  -5   3  15     4240.96     4364.45     90.35 o 
  -3   3  15    26567.95    26993.65    341.94 o 
  -1   3  15    33735.23    32888.47    462.92 o 
   1   3  15    22526.90    22566.98    334.24 o 
   3   3  15    19090.09    19158.35    379.72 o 
   5   3  15    40951.92    41293.59    565.20 o 
   7   3  15     9362.41     9231.04    179.47 o 
   9   3  15     2395.29     2326.28     99.84 o 
  11   3  15    12839.76    12527.60    264.08 o 
  13   3  15     9853.86     9719.25    228.76 o 
  15   3  15      692.84      747.15     88.67 o 
 -18   4  15     7759.67     7368.50    309.13 o 
 -16   4  15     3369.29     3521.42    114.77 o 
 -14   4  15       14.27       53.07     32.18 o 
 -12   4  15    14038.79    13304.39    241.84 o 
 -10   4  15    14410.97    14290.23    249.33 o 
  -8   4  15      178.53      223.73     34.30 o 
  -6   4  15    12934.01    12697.21    194.56 o 
  -4   4  15    27779.87    26879.57    395.74 o 
  -2   4  15     4195.91     4330.03     89.91 o 
   0   4  15    18768.17    18093.58    305.61 o 
   2   4  15    37191.21    37076.71    513.97 o 
   4   4  15     8314.65     8351.82    166.05 o 
   6   4  15     8531.83     8191.29    195.06 o 
   8   4  15    11587.81    11516.75    249.04 o 
  10   4  15     8836.48     8932.95    242.35 o 
  12   4  15      197.78      192.20     47.74 o 
  14   4  15     7113.65     6879.44    230.84 o 
 -19   5  15      388.92      383.34     73.72 o 
 -17   5  15      106.47      140.17     53.67 o 
 -15   5  15     5384.61     5304.72    164.29 o 
 -13   5  15     2479.91     2590.13     98.22 o 
 -11   5  15      225.65      255.52     41.32 o 
  -9   5  15     4147.24     3762.64    108.60 o 
  -7   5  15     7794.60     8086.26    146.67 o 
  -5   5  15      113.70      118.99     26.47 o 
  -3   5  15     5857.95     5801.08    115.64 o 
  -1   5  15    21087.43    20719.07    322.38 o 
   1   5  15      373.65      397.23     43.34 o 
   3   5  15     7690.51     8049.41    220.63 o 
   5   5  15     5861.21     5582.59    222.37 o 
   7   5  15     5028.29     4908.19    160.55 o 
   9   5  15      288.33      295.63     51.00 o 
  11   5  15     2838.69     2823.18    181.03 o 
  13   5  15     1745.87     1778.99    157.71 o 
 -16   6  15      290.92      438.45     63.25 o 
 -14   6  15        7.05       66.85     40.49 o 
 -12   6  15      495.20      430.54     58.74 o 
 -10   6  15       95.49      104.78     33.91 o 
  -8   6  15      745.82      822.21     59.89 o 
  -6   6  15       66.60      109.74     32.08 o 
  -4   6  15     3063.41     2971.79     85.05 o 
  -2   6  15      610.07      542.53     50.72 o 
   0   6  15     3030.87     3099.85    114.80 o 
   2   6  15      417.03      528.65     63.97 o 
   4   6  15        0.01      113.10     39.67 o 
   6   6  15      127.60      165.50     44.17 o 
   8   6  15       15.54       58.32     40.04 o 
  10   6  15      455.54      452.21     63.38 o 
  12   6  15       24.25       82.23     55.48 o 
 -15   7  15      247.51      292.09     59.22 o 
 -13   7  15      136.74      259.71     53.81 o 
 -11   7  15      632.62      840.24     78.77 o 
  -9   7  15      430.27      579.50     63.80 o 
  -7   7  15     1087.20     1211.48     71.24 o 
  -5   7  15      503.62      498.70     51.02 o 
  -3   7  15      107.93      221.16     44.40 o 
  -1   7  15      555.38      667.13     66.09 o 
   1   7  15     3284.58     3065.89    122.53 o 
   3   7  15      702.13      716.03     71.76 o 
   5   7  15     1567.24     1487.00     96.45 o 
   7   7  15      868.51      965.99     89.64 o 
   9   7  15       11.34       61.17     42.91 o 
  11   7  15      951.62     1100.74    110.92 o 
 -14   8  15       24.68       66.71     46.67 o 
 -12   8  15      778.68      771.57     78.42 o 
 -10   8  15     2006.01     2144.26    112.13 o 
  -8   8  15      534.42      601.22     82.89 o 
  -6   8  15     1344.48     1463.14    144.92 o 
  -4   8  15     6200.58     6478.74    179.25 o 
  -2   8  15     1473.48     1590.72     96.29 o 
   0   8  15     4642.63     4576.27    397.74 o 
   2   8  15     2603.48     2935.75    128.29 o 
   4   8  15     6419.03     6245.08    186.28 o 
   6   8  15      846.67      911.76     84.12 o 
   8   8  15     3641.56     3650.34    156.88 o 
 -11   9  15       62.58       95.14     64.27 o 
  -9   9  15     1247.56     1308.21    290.94 o 
  -7   9  15     4832.15     4958.36    249.18 o 
  -5   9  15      749.29      908.67    123.61 o 
  -3   9  15     4727.55     4924.72    217.06 o 
  -1   9  15     7695.91     7698.21    209.15 o 
   1   9  15     1378.97     1554.96    101.99 o 
   3   9  15     2001.10     2023.48    115.68 o 
   5   9  15     3776.44     4076.02    155.67 o 
   7   9  15     6288.51     6648.38    226.15 o 
  -6  10  15     1816.76     1897.90    173.74 o 
  -4  10  15     5660.03     6004.08    280.29 o 
  -2  10  15      187.32      304.17     71.68 o 
   0  10  15     2101.29     2077.95    138.79 o 
   2  10  15     4232.00     4326.56    236.67 o 
 -20   0  16    14581.08    13958.02    433.83 o 
 -18   0  16     2535.75     2731.52    247.22 o 
 -16   0  16     1317.64     1390.96    126.73 o 
 -14   0  16    16700.45    16333.29    445.01 o 
 -12   0  16    18397.98    17424.57    453.13 o 
 -10   0  16     3805.61     3465.19    117.72 o 
  -8   0  16    26502.40    26312.74    478.27 o 
  -6   0  16    62254.38    62082.16   1014.59 o 
  -4   0  16     4213.84     4109.54    195.37 o 
  -2   0  16     6742.10     6897.91    197.61 o 
   0   0  16    68341.53    66772.13   1854.90 o 
   2   0  16    23743.34    23264.30    417.74 o 
   4   0  16    16778.53    17377.23    336.37 o 
   6   0  16    11555.68    11957.86    261.11 o 
   8   0  16    36292.55    36234.32    647.66 o 
  10   0  16      103.02      242.97    107.60 o 
  12   0  16    12076.56    11870.06    362.25 o 
  14   0  16     8020.24     8275.81    670.82 o 
  16   0  16     4709.20     4838.94    298.48 o 
 -21   1  16      764.63      898.78     85.19 o 
 -19   1  16     1117.39      992.74     84.42 o 
 -17   1  16    11161.07    10918.46    305.92 o 
 -15   1  16     5236.63     5210.48    166.47 o 
 -13   1  16      254.37      292.17     40.18 o 
 -11   1  16    16999.42    16844.65    272.95 o 
  -9   1  16    34911.21    33980.04    485.62 o 
  -7   1  16     1229.68     1229.20     54.64 o 
  -5   1  16    13927.76    14308.59    201.15 o 
  -3   1  16    44050.44    44000.38    518.58 o 
  -1   1  16     5812.32     5729.95    116.76 o 
   1   1  16     1098.31     1131.12     50.71 o 
   3   1  16    36802.82    36252.46    588.54 o 
   5   1  16    32263.79    31983.51    401.44 o 
   7   1  16     6371.79     6385.27    121.13 o 
   9   1  16     6788.16     6897.48    152.01 o 
  11   1  16    12818.94    13094.58    238.02 o 
  13   1  16     2467.78     2498.48     96.12 o 
  15   1  16     4636.02     4695.20    328.63 o 
 -20   2  16     2288.85     2456.29    123.89 o 
 -18   2  16     1320.30     1314.27     92.36 o 
 -16   2  16      242.44      323.96     83.99 o 
 -14   2  16     3682.74     3752.90    111.73 o 
 -12   2  16     6208.61     6124.05    142.09 o 
 -10   2  16      114.82       99.18     28.56 o 
  -8   2  16    10226.62     9979.11    160.15 o 
  -6   2  16    10089.93    10453.68    162.18 o 
  -4   2  16     2496.08     2527.20     61.82 o 
  -2   2  16     1154.22     1203.25     69.31 o 
   0   2  16    29502.58    29391.02    504.25 o 
   2   2  16     1150.32     1162.08     55.91 o 
   4   2  16      100.36      123.36     27.81 o 
   6   2  16     2920.23     2947.67     90.23 o 
   8   2  16    13142.70    13132.20    232.91 o 
  10   2  16        6.85       26.15     29.64 o 
  12   2  16     3850.40     3777.01    136.01 o 
  14   2  16     1957.31     1968.07    119.67 o 
  16   2  16       48.24       15.96     63.75 o 
 -19   3  16      131.79      187.98     51.58 o 
 -17   3  16     1273.41     1183.76     89.53 o 
 -15   3  16     2032.75     1885.23    109.65 o 
 -13   3  16      125.25       86.74     33.84 o 
 -11   3  16     1640.20     1646.97     75.05 o 
  -9   3  16      791.12      774.10     53.56 o 
  -7   3  16      993.81     1019.82     47.09 o 
  -5   3  16     4106.71     4242.10     89.87 o 
  -3   3  16      117.57      208.47     23.28 o 
  -1   3  16      118.63      144.53     27.95 o 
   1   3  16     4655.32     4656.37    111.33 o 
   3   3  16      535.44      549.40     49.80 o 
   5   3  16     1441.02     1325.05     65.47 o 
   7   3  16      129.12      156.38     33.98 o 
   9   3  16      430.75      468.46     54.24 o 
  11   3  16      144.47      227.72     46.15 o 
  13   3  16       28.41       68.21     39.33 o 
  15   3  16       27.67       61.46     49.46 o 
 -18   4  16       36.98      115.94     52.54 o 
 -16   4  16      124.76      133.04     45.30 o 
 -14   4  16     2824.06     2952.91    104.30 o 
 -12   4  16     3016.65     3233.32    105.58 o 
 -10   4  16        2.10       11.39     31.84 o 
  -8   4  16      120.12      235.11     35.69 o 
  -6   4  16    13223.04    12838.53    197.68 o 
  -4   4  16        6.10       37.54     20.33 o 
  -2   4  16     1254.73     1507.93     67.75 o 
   0   4  16     6412.59     6339.69    139.00 o 
   2   4  16     4627.95     4766.49    117.40 o 
   4   4  16     6700.37     6748.71    147.33 o 
   6   4  16     3836.07     3801.50    143.17 o 
   8   4  16      836.67      924.77     72.41 o 
  10   4  16       69.04      117.95     42.34 o 
  12   4  16      239.47      201.07     46.98 o 
  14   4  16     3924.97     4161.79    231.95 o 
 -17   5  16     4938.37     5095.71    194.19 o 
 -15   5  16     2665.52     2573.91    119.15 o 
 -13   5  16        1.77       38.81     31.90 o 
 -11   5  16     6155.76     6121.35    148.38 o 
  -9   5  16    13040.83    12755.13    232.50 o 
  -7   5  16      583.61      646.08     44.20 o 
  -5   5  16     5661.58     6085.36    122.00 o 
  -3   5  16    20370.34    20138.90    318.42 o 
  -1   5  16    12181.29    11636.66    243.09 o 
   1   5  16    16819.25    16329.29    271.41 o 
   3   5  16    14217.01    14462.12    288.97 o 
   5   5  16     2031.34     2291.83    124.89 o 
   7   5  16      257.38      254.72     47.29 o 
   9   5  16     6461.99     6468.64    181.77 o 
  11   5  16     8924.60     9569.41    235.93 o 
  13   5  16       89.22       78.28     53.25 o 
 -16   6  16       47.67       56.99     43.56 o 
 -14   6  16     5775.36     5819.41    175.89 o 
 -12   6  16     9868.14     9466.80    229.51 o 
 -10   6  16       33.20       35.31     31.68 o 
  -8   6  16    12519.97    12962.06    237.74 o 
  -6   6  16    17639.79    17963.54    266.74 o 
  -4   6  16     4635.21     4494.51    120.94 o 
  -2   6  16    14158.50    13903.17    246.80 o 
   0   6  16    15808.40    16266.39    317.98 o 
   2   6  16    11135.66    11252.58    248.89 o 
   4   6  16      417.95      270.56     49.39 o 
   6   6  16    19593.08    19321.55    373.17 o 
   8   6  16     4131.31     4183.53    220.19 o 
  10   6  16       73.23       78.01     44.32 o 
  12   6  16     2824.49     2614.75    189.93 o 
 -15   7  16     2975.26     2971.31    134.93 o 
 -13   7  16      156.61      136.21     46.68 o 
 -11   7  16     5058.43     4932.56    158.77 o 
  -9   7  16    10342.07    10561.12    244.63 o 
  -7   7  16      493.10      556.54     63.25 o 
  -5   7  16     9049.35     9089.11    263.72 o 
  -3   7  16    15264.24    15568.85    311.31 o 
  -1   7  16     4147.19     3863.90    133.93 o 
   1   7  16     2045.23     2260.05    110.27 o 
   3   7  16    10633.77    10386.22    246.35 o 
   5   7  16     4776.09     4700.19    156.44 o 
   7   7  16      357.73      529.78     66.93 o 
   9   7  16     6954.75     6987.58    201.97 o 
  11   7  16     3958.14     4077.38    213.47 o 
 -14   8  16     1879.16     1979.03    115.90 o 
 -12   8  16     2357.51     2200.10    142.84 o 
 -10   8  16       19.49       -0.46     49.88 o 
  -8   8  16     2264.43     2003.68    160.31 o 
  -6   8  16     6924.14     7041.17    291.69 o 
  -4   8  16       86.50      129.02     44.04 o 
  -2   8  16     1771.47     1768.80    100.94 o 
   0   8  16     1354.81     1586.03    103.19 o 
   2   8  16     3955.08     4098.28    146.72 o 
   4   8  16      299.72      394.92     62.26 o 
   6   8  16     7067.23     6737.39    199.01 o 
   8   8  16      863.16     1188.27     96.69 o 
 -11   9  16      197.51      213.42     80.67 o 
  -9   9  16      320.93      339.11     93.46 o 
  -7   9  16        2.58       46.73     61.82 o 
  -5   9  16        0.95       40.40     57.22 o 
  -3   9  16      127.94      181.63     59.02 o 
  -1   9  16      416.66      580.28     69.43 o 
   1   9  16      123.25      111.44     48.39 o 
   3   9  16        3.27       38.52     42.49 o 
   5   9  16      120.43      172.84     52.39 o 
  -4  10  16       96.67       13.29     62.22 o 
  -2  10  16      607.94      620.80     86.76 o 
   0  10  16     1674.59     1596.80    126.91 o 
 -21   1  17      587.37      458.64     67.67 o 
 -19   1  17     1104.70     1272.47     94.06 o 
 -17   1  17     1679.40     1753.35    111.35 o 
 -15   1  17       59.12       24.91     38.96 o 
 -13   1  17      876.79      910.19     70.78 o 
 -11   1  17     9031.50     9029.23    176.68 o 
  -9   1  17     1184.36     1302.02     58.88 o 
  -7   1  17     8951.46     8718.21    157.08 o 
  -5   1  17     3937.72     4241.35     86.80 o 
  -3   1  17     2285.90     2706.00    115.26 o 
  -1   1  17     3853.29     3793.16    110.53 o 
   1   1  17    13567.61    13961.38    289.96 o 
   3   1  17     2033.86     2324.42     82.25 o 
   5   1  17       23.03       88.76     28.96 o 
   7   1  17     4494.76     4416.93    114.41 o 
   9   1  17     5615.70     5548.19    135.23 o 
  11   1  17      485.85      558.18     53.15 o 
  13   1  17     1854.04     1856.87    100.09 o 
  15   1  17     2443.49     2555.51    135.55 o 
 -20   2  17     2360.12     2560.72    125.78 o 
 -18   2  17      429.14      479.10     63.97 o 
 -16   2  17     2817.34     2969.67    119.81 o 
 -14   2  17    10143.27     9931.73    226.05 o 
 -12   2  17     3732.97     3694.60    107.43 o 
 -10   2  17    17049.05    16778.86    273.51 o 
  -8   2  17    14710.91    15036.23    257.53 o 
  -6   2  17     5343.46     5185.71    101.64 o 
  -4   2  17    15962.03    15740.62    218.81 o 
  -2   2  17    28986.55    28493.83    402.89 o 
   0   2  17     5128.67     5133.07    115.58 o 
   2   2  17     2413.80     2628.34    104.55 o 
   4   2  17    27580.88    27140.99    396.56 o 
   6   2  17     7766.20     7488.80    157.69 o 
   8   2  17     1953.57     2014.82     81.62 o 
  10   2  17    10966.86    10925.23    211.07 o 
  12   2  17    11451.56    11192.06    248.19 o 
  14   2  17      106.06       57.62     49.82 o 
 -19   3  17     5293.82     5275.36    170.83 o 
 -17   3  17     5114.49     5078.19    161.06 o 
 -15   3  17      616.60      733.13     68.54 o 
 -13   3  17    12523.63    12867.97    238.15 o 
 -11   3  17    14090.05    13768.77    271.98 o 
  -9   3  17     5265.34     4916.10    156.90 o 
  -7   3  17    18035.74    18175.90    255.46 o 
  -5   3  17    31984.22    32067.89    403.10 o 
  -3   3  17     7774.90     7852.29    155.66 o 
  -1   3  17     9075.70     9186.12    192.80 o 
   1   3  17    42787.06    40487.07    552.57 o 
   3   3  17     4858.62     4902.25    118.87 o 
   5   3  17       70.36       85.26     28.79 o 
   7   3  17    19571.99    19721.02    316.80 o 
   9   3  17    15171.94    14910.62    297.65 o 
  11   3  17      305.28      321.84     51.13 o 
  13   3  17     7781.02     7886.57    204.85 o 
  15   3  17     5713.73     5865.66    269.37 o 
 -18   4  17       86.43       85.39     67.28 o 
 -16   4  17     8025.84     8137.01    209.40 o 
 -14   4  17     6185.27     6210.39    182.37 o 
 -12   4  17      231.62      284.52     44.00 o 
 -10   4  17     6242.62     6823.24    178.81 o 
  -8   4  17    19877.85    19540.42    309.60 o 
  -6   4  17     5096.18     4994.14    105.24 o 
  -4   4  17     5080.47     5007.71    127.52 o 
  -2   4  17    34914.89    34092.09    480.71 o 
   0   4  17     3785.71     3843.37    104.87 o 
   2   4  17     1654.93     1694.02     73.24 o 
   4   4  17    12388.23    12603.82    226.90 o 
   6   4  17    11163.26    10899.06    239.83 o 
   8   4  17      328.99      357.20     52.02 o 
  10   4  17     8051.78     8227.83    208.30 o 
  12   4  17     6025.15     6276.43    231.94 o 
  14   4  17        2.06        3.38     47.42 o 
 -17   5  17     1348.55     1506.57    145.18 o 
 -15   5  17       28.75       53.84     40.60 o 
 -13   5  17     2252.90     2256.23    105.63 o 
 -11   5  17     3852.25     3972.90    116.76 o 
  -9   5  17      636.79      553.77     52.10 o 
  -7   5  17      272.83      399.95     37.46 o 
  -5   5  17    14442.52    14290.01    248.44 o 
  -3   5  17     1787.77     1833.95     78.06 o 
  -1   5  17      569.17      621.59     51.10 o 
   1   5  17     4952.21     5046.64    126.54 o 
   3   5  17     4231.59     4328.01    137.53 o 
   5   5  17     2153.21     2208.43    110.10 o 
   7   5  17     2107.95     2044.21    103.69 o 
   9   5  17     1624.71     1732.45    100.36 o 
  11   5  17      472.63      534.09     65.55 o 
  13   5  17     1743.01     1665.47    126.77 o 
 -16   6  17      126.70      122.10     49.32 o 
 -14   6  17        0.56      118.88     46.89 o 
 -12   6  17        2.38       14.04     36.63 o 
 -10   6  17      336.78      374.50     48.14 o 
  -8   6  17      462.42      580.71     53.58 o 
  -6   6  17      908.42      846.16     61.12 o 
  -4   6  17       41.21       61.36     31.52 o 
  -2   6  17       32.43      275.26     72.45 o 
   0   6  17      448.85      495.41     83.55 o 
   2   6  17       46.57       99.76     39.15 o 
   4   6  17      100.18      121.01     42.45 o 
   6   6  17       77.20      181.13     46.78 o 
   8   6  17     1266.16     1254.54     91.45 o 
  10   6  17       29.22       36.59     39.29 o 
  12   6  17      240.16      247.42     67.71 o 
 -15   7  17       85.01      124.32     49.80 o 
 -13   7  17     3025.06     3124.05    149.26 o 
 -11   7  17     1249.55     1420.38     94.34 o 
  -9   7  17      229.26      222.23     92.59 o 
  -7   7  17     1572.28     1769.44     98.46 o 
  -5   7  17     2713.58     2694.31    155.47 o 
  -3   7  17        4.83       35.89     35.08 o 
  -1   7  17      369.60      333.95     52.91 o 
   1   7  17     2177.36     2218.81    110.27 o 
   3   7  17      937.75     1042.19     83.82 o 
   5   7  17      226.61      203.63     51.75 o 
   7   7  17     1119.79     1368.39    189.73 o 
   9   7  17     2829.62     3153.78    140.38 o 
 -12   8  17       75.50      112.37     58.48 o 
 -10   8  17     6777.65     7137.15    241.20 o 
  -8   8  17     5571.86     5369.26    203.51 o 
  -6   8  17        4.82       67.28     67.84 o 
  -4   8  17     1413.58     1545.92     95.02 o 
  -2   8  17     5352.48     5175.95    163.48 o 
   0   8  17     2463.59     2503.51    119.98 o 
   2   8  17       76.19      147.23     48.14 o 
   4   8  17     5857.39     5924.90    183.41 o 
   6   8  17     2103.01     2406.73    125.50 o 
   8   8  17       24.79       24.63     45.33 o 
  -9   9  17       13.17       51.25     66.09 o 
  -7   9  17     3639.70     3908.57    554.74 o 
  -5   9  17     6076.75     6163.06    280.04 o 
  -3   9  17      978.61      949.20     97.99 o 
  -1   9  17      474.20      444.72     65.92 o 
   1   9  17     4309.31     4437.16    158.58 o 
   3   9  17     4291.24     4659.31    234.55 o 
   5   9  17      330.02      222.55     63.53 o 
 -20   0  18      244.10      207.40     76.66 o 
 -18   0  18     5816.69     5431.32    324.10 o 
 -16   0  18    11278.62    11794.56    690.42 o 
 -14   0  18      113.38       73.65     51.42 o 
 -12   0  18    20285.63    20904.02    524.34 o 
 -10   0  18    22170.14    21862.49    422.60 o 
  -8   0  18      271.99      338.05     46.65 o 
  -6   0  18    28837.50    29686.17    530.12 o 
  -4   0  18    36031.89    35511.43    612.28 o 
  -2   0  18     9852.36    10159.15    214.33 o 
   0   0  18     4021.68     4333.67    126.07 o 
   2   0  18    60666.05    57596.60    946.42 o 
   4   0  18    17286.33    16756.16    330.85 o 
   6   0  18       31.05       33.97     42.74 o 
   8   0  18    21706.80    21047.68    540.35 o 
  10   0  18    14997.28    15725.20    444.40 o 
  12   0  18       60.64       87.77     56.50 o 
  14   0  18     4108.58     4291.86    346.72 o 
 -19   1  18     2228.29     2406.33    161.88 o 
 -17   1  18      139.71      189.28     48.03 o 
 -15   1  18     6208.30     6317.87    174.45 o 
 -13   1  18    24400.72    24502.64    424.55 o 
 -11   1  18     2794.99     2708.30    126.42 o 
  -9   1  18    23553.01    24446.30    325.45 o 
  -7   1  18     7235.73     7251.69    136.18 o 
  -5   1  18     6652.16     7257.89    124.81 o 
  -3   1  18    10874.99    10800.50    160.86 o 
  -1   1  18    51945.13    52750.79    687.47 o 
   1   1  18    11521.77    11300.93    210.04 o 
   3   1  18     2360.74     2459.31     81.96 o 
   5   1  18    25203.05    24886.45    371.28 o 
   7   1  18    12912.70    13116.91    232.37 o 
   9   1  18       15.28       49.93     29.23 o 
  11   1  18     7651.11     7975.60    201.86 o 
  13   1  18     4991.38     5012.97    278.88 o 
  15   1  18     1012.89     1275.64    106.26 o 
 -20   2  18        6.84       37.62     43.59 o 
 -18   2  18     1970.46     1941.49    108.88 o 
 -16   2  18     4650.23     4893.64    154.92 o 
 -14   2  18     2169.86     2152.01    121.23 o 
 -12   2  18      835.98      870.24     59.79 o 
 -10   2  18     7412.55     7253.33    154.45 o 
  -8   2  18     1897.43     2045.17     88.92 o 
  -6   2  18    16990.05    16997.31    238.72 o 
  -4   2  18     4306.64     4647.36     91.30 o 
  -2   2  18     1258.46     1491.94    109.66 o 
   0   2  18     2543.13     2339.25     99.46 o 
   2   2  18     9060.78     9103.20    382.64 o 
   4   2  18     5210.48     5518.82    129.04 o 
   6   2  18      941.09     1114.38     63.52 o 
   8   2  18     6120.75     6022.67    143.48 o 
  10   2  18     2159.61     2360.61     92.14 o 
  12   2  18      146.00      278.80     58.16 o 
  14   2  18     1599.06     1694.25    147.78 o 
 -19   3  18       48.05       80.65     53.09 o 
 -17   3  18      191.82      252.58     52.96 o 
 -15   3  18        1.86       61.80     42.65 o 
 -13   3  18      549.34      648.57     57.12 o 
 -11   3  18       23.97       10.35     27.68 o 
  -9   3  18       46.65      112.08     43.06 o 
  -7   3  18      351.72      432.79     35.81 o 
  -5   3  18      648.93      792.62     51.46 o 
  -3   3  18      301.67      371.67     38.89 o 
  -1   3  18      173.12      323.98     37.04 o 
   1   3  18     1036.26     1085.98     58.92 o 
   3   3  18      758.53      855.59     62.04 o 
   5   3  18      407.03      536.92     48.71 o 
   7   3  18      649.46      665.16     55.53 o 
   9   3  18      701.28      753.14     67.75 o 
  11   3  18      132.09      189.12     45.44 o 
  13   3  18      208.75      252.26     51.67 o 
 -18   4  18      102.54      110.51     52.64 o 
 -16   4  18     1421.53     1440.69     93.43 o 
 -14   4  18      149.61      225.19     42.54 o 
 -12   4  18     5559.60     5307.43    138.16 o 
 -10   4  18     2703.93     2480.97    107.36 o 
  -8   4  18      991.69      795.06     55.17 o 
  -6   4  18       87.82      142.96     27.34 o 
  -4   4  18     7505.53     7463.26    185.85 o 
  -2   4  18     7487.08     7118.65    152.82 o 
   0   4  18     2593.03     2545.02     92.30 o 
   2   4  18     2504.57     2518.74    113.45 o 
   4   4  18     9022.75     8995.73    187.31 o 
   6   4  18     1298.39     1354.48     90.95 o 
   8   4  18     4988.64     4940.42    177.55 o 
  10   4  18     1484.20     1695.24     97.77 o 
  12   4  18      372.65      462.61     63.05 o 
 -17   5  18      282.22      273.20     66.70 o 
 -15   5  18     5341.00     5400.55    188.43 o 
 -13   5  18     2878.19     2865.31    104.83 o 
 -11   5  18      128.94      155.85     38.43 o 
  -9   5  18     4382.49     4292.64    118.42 o 
  -7   5  18    21695.49    21260.76    336.40 o 
  -5   5  18      864.55      963.87     70.76 o 
  -3   5  18     6189.01     5904.86    189.77 o 
  -1   5  18    10124.05     9775.72    192.20 o 
   1   5  18    11424.82    11128.58    211.09 o 
   3   5  18        1.97       26.10     32.44 o 
   5   5  18    13406.59    13654.93    405.57 o 
   7   5  18    10877.36    10864.90    268.31 o 
   9   5  18      683.29      801.25     75.34 o 
  11   5  18     7561.63     7651.78    208.46 o 
 -16   6  18     3835.72     3665.07    143.66 o 
 -14   6  18        0.21       31.44     41.73 o 
 -12   6  18     8701.44     8709.90    277.64 o 
 -10   6  18     8941.09     8457.13    183.46 o 
  -8   6  18      285.13      343.60     53.71 o 
  -6   6  18     3353.74     3292.58    105.11 o 
  -4   6  18    18137.72    17983.16    302.74 o 
  -2   6  18     6915.80     7065.18    160.45 o 
   0   6  18     4669.78     4817.18    149.36 o 
   2   6  18    14540.85    14282.82    296.85 o 
   4   6  18     8936.79     8814.59    219.99 o 
   6   6  18       28.21       25.18     36.34 o 
   8   6  18    11515.63    11945.52    359.57 o 
  10   6  18     5611.59     5328.45    193.09 o 
 -15   7  18     3666.43     3903.50    151.65 o 
 -13   7  18     2203.54     2278.86    144.41 o 
 -11   7  18      853.23      964.03    103.93 o 
  -9   7  18     3466.45     3709.94    170.42 o 
  -7   7  18    12000.88    11650.50    262.70 o 
  -5   7  18      722.22      821.06     63.15 o 
  -3   7  18     3950.06     3947.21    136.50 o 
  -1   7  18     6886.34     6941.41    189.82 o 
   1   7  18     5404.50     5764.81    173.13 o 
   3   7  18     3049.45     2976.39    129.61 o 
   5   7  18     7793.21     7957.11    214.55 o 
   7   7  18     4045.07     3967.86    147.36 o 
   9   7  18       64.17       56.48     44.97 o 
 -12   8  18     2820.40     3088.71    165.67 o 
 -10   8  18     1298.97     1573.65    124.04 o 
  -8   8  18        3.61       81.08     52.78 o 
  -6   8  18      251.46      271.96     83.06 o 
  -4   8  18     3264.88     3579.83    135.02 o 
  -2   8  18      699.95      911.08     81.07 o 
   0   8  18     2016.15     2135.25    128.81 o 
   2   8  18     4192.67     4206.97    193.21 o 
   4   8  18      401.92      448.14     67.45 o 
   6   8  18     1544.64     1540.04    106.91 o 
  -9   9  18       31.52       58.14     81.40 o 
  -7   9  18      845.60      918.97    126.83 o 
  -5   9  18      993.81     1204.85    263.81 o 
  -3   9  18       23.11      -12.88     48.42 o 
  -1   9  18      145.56      251.22     56.72 o 
   1   9  18       69.50      116.89     48.79 o 
   3   9  18      433.19      396.15     65.76 o 
 -19   1  19       55.56      193.53     74.41 o 
 -17   1  19     3119.64     3080.06    171.02 o 
 -15   1  19     3191.38     3336.98    210.62 o 
 -13   1  19     1019.49      978.57     73.85 o 
 -11   1  19     4432.08     4518.57    117.74 o 
  -9   1  19     5860.25     5898.15    117.49 o 
  -7   1  19     3419.32     3280.60     79.83 o 
  -5   1  19      727.04      787.63     40.26 o 
  -3   1  19    19497.82    19724.38    261.99 o 
  -1   1  19     8695.98     8438.43    169.04 o 
   1   1  19      708.79      901.00     49.24 o 
   3   1  19     3071.46     2989.13     87.41 o 
   5   1  19     7453.03     7879.96    194.36 o 
   7   1  19      139.81      211.65     43.01 o 
   9   1  19     3748.19     4032.01    135.63 o 
  11   1  19      818.27      957.30     90.95 o 
  13   1  19      654.49      705.31     84.85 o 
 -20   2  19     4050.04     3852.59    150.12 o 
 -18   2  19     3162.99     2928.22    128.48 o 
 -16   2  19      771.22      826.66     73.81 o 
 -14   2  19    14065.45    13858.33    285.06 o 
 -12   2  19    12768.43    12657.92    231.84 o 
 -10   2  19      100.71      209.79     35.65 o 
  -8   2  19     2783.61     2811.14     76.35 o 
  -6   2  19    47360.54    45960.14    665.39 o 
  -4   2  19    14643.09    14195.09    235.55 o 
  -2   2  19     1307.55     1261.36     65.31 o 
   0   2  19    32354.99    31145.21    441.50 o 
   2   2  19    21991.68    20944.05    322.11 o 
   4   2  19        1.88       19.14     23.76 o 
   6   2  19     9845.05     9862.88    193.69 o 
   8   2  19    12984.08    13301.06    302.77 o 
  10   2  19       67.34       71.77     44.70 o 
  12   2  19     3375.68     3442.96    275.03 o 
  14   2  19     2504.83     2579.18    141.11 o 
 -19   3  19      806.21      938.71     90.51 o 
 -17   3  19     9558.04     9424.70    234.01 o 
 -15   3  19     8424.80     8083.48    291.56 o 
 -13   3  19      346.19      374.23     53.02 o 
 -11   3  19    10963.25    10453.10    203.30 o 
  -9   3  19    34477.73    34473.93    489.91 o 
  -7   3  19     3011.84     3185.52     81.10 o 
  -5   3  19     4019.52     4247.29    140.12 o 
  -3   3  19    54395.16    52029.73    692.67 o 
  -1   3  19    14922.05    14200.90    241.56 o 
   1   3  19        6.20      132.45     65.40 o 
   3   3  19    25187.63    25078.97    434.66 o 
   5   3  19    26742.25    25977.80    394.61 o 
   7   3  19        4.53       -9.75     29.55 o 
   9   3  19     7592.69     7548.91    193.45 o 
  11   3  19     9035.02     9055.09    221.19 o 
  13   3  19      881.73      978.97    156.13 o 
 -18   4  19     1881.65     2038.93    142.32 o 
 -16   4  19      465.74      534.15     65.41 o 
 -14   4  19     5585.80     5405.81    143.85 o 
 -12   4  19    12505.25    12370.53    234.79 o 
 -10   4  19     1791.13     1917.24     90.42 o 
  -8   4  19    13105.38    12528.14    253.74 o 
  -6   4  19    23038.25    22375.87    383.58 o 
  -4   4  19     3896.54     4074.90    110.64 o 
  -2   4  19     1131.89     1094.69     63.20 o 
   0   4  19    25376.56    24716.63    427.85 o 
   2   4  19    16648.84    16520.57    277.40 o 
   4   4  19       48.42      143.39     40.68 o 
   6   4  19    16741.74    16843.91    329.36 o 
   8   4  19    10932.02    10602.71    243.56 o 
  10   4  19      408.28      438.81     60.56 o 
  12   4  19     2676.79     2797.07    126.40 o 
 -17   5  19     1274.55     1411.56    181.34 o 
 -15   5  19     1710.37     1871.07    119.76 o 
 -13   5  19      503.34      539.16     55.85 o 
 -11   5  19     3617.44     3514.91    111.28 o 
  -9   5  19     5873.57     5700.25    165.89 o 
  -7   5  19      770.01      940.10     61.85 o 
  -5   5  19     6815.64     6423.93    149.19 o 
  -3   5  19     3732.61     3917.06    112.51 o 
  -1   5  19     1842.08     1878.06     81.37 o 
   1   5  19       83.83      122.16     38.45 o 
   3   5  19     8621.02     8402.62    206.85 o 
   5   5  19     5122.12     5028.88    162.31 o 
   7   5  19      522.05      643.66     68.89 o 
   9   5  19     4598.76     4344.72    149.18 o 
  11   5  19     4381.30     4631.08    159.19 o 
 -16   6  19        8.27      -12.09     42.05 o 
 -14   6  19       98.45       96.92     45.72 o 
 -12   6  19      442.36      534.55     82.07 o 
 -10   6  19       30.40       12.14     36.97 o 
  -8   6  19     1211.28     1147.43     84.42 o 
  -6   6  19       25.53      112.13     35.54 o 
  -4   6  19      238.20      319.21     44.64 o 
  -2   6  19      559.03      612.23     64.52 o 
   0   6  19       20.77       40.29     37.86 o 
   2   6  19       53.84      109.52     41.56 o 
   4   6  19       15.84       22.18     36.92 o 
   6   6  19      361.09      444.04     61.73 o 
   8   6  19     1178.41     1291.50     94.91 o 
  10   6  19       18.32      111.46     50.94 o 
 -15   7  19      377.17      415.05     80.49 o 
 -13   7  19       36.05       25.99     51.90 o 
 -11   7  19      534.99      564.94     84.12 o 
  -9   7  19     1826.02     1635.88    128.20 o 
  -7   7  19      675.44      625.58    101.83 o 
  -5   7  19       13.55       62.10     37.96 o 
  -3   7  19     3948.18     3764.62    134.19 o 
  -1   7  19     1618.35     1436.73    144.04 o 
   1   7  19      135.31      219.95     48.33 o 
   3   7  19     2877.57     3070.28    132.73 o 
   5   7  19      493.84      666.39     74.35 o 
   7   7  19        1.04      -31.31     38.06 o 
   9   7  19       12.70       49.14     52.66 o 
 -12   8  19     3741.50     3997.56    218.82 o 
 -10   8  19      131.49      123.14     57.70 o 
  -8   8  19      311.00      286.94     86.32 o 
  -6   8  19     8254.86     8597.03    820.06 o 
  -4   8  19     1904.19     1911.43    110.10 o 
  -2   8  19      234.54      353.06     59.57 o 
   0   8  19     8388.93     8242.90    219.70 o 
   2   8  19     2462.67     2578.18    173.20 o 
   4   8  19       32.70       -1.40     40.09 o 
   6   8  19     2458.36     2405.89    127.55 o 
  -9   9  19     6354.37     6513.47    295.20 o 
  -7   9  19      538.55      646.26    191.45 o 
  -5   9  19      860.91      888.54    128.86 o 
  -3   9  19     6878.57     6631.23    293.62 o 
  -1   9  19     3898.24     4067.36    153.10 o 
   1   9  19      616.02      696.62     79.45 o 
   3   9  19     5806.23     6099.36    194.97 o 
 -20   0  20     4993.49     5372.13    247.81 o 
 -18   0  20      199.31      173.95     79.90 o 
 -16   0  20     8754.99     8946.00    526.10 o 
 -14   0  20    17640.75    17350.71    472.44 o 
 -12   0  20     5423.82     5209.56    208.17 o 
 -10   0  20     2100.14     2090.27     98.55 o 
  -8   0  20    48616.32    48288.47    903.55 o 
  -6   0  20    36942.15    36091.39    737.67 o 
  -4   0  20     5875.41     5713.14    150.89 o 
  -2   0  20    37577.64    38619.65    781.34 o 
   0   0  20     9660.83     9550.44    348.22 o 
   2   0  20      274.72      348.33     63.85 o 
   4   0  20    26395.22    26122.94    631.97 o 
   6   0  20     7858.88     8354.46    286.68 o 
   8   0  20      677.35      730.88     95.30 o 
  10   0  20     7431.22     7983.20    291.86 o 
  12   0  20     9903.53    10327.11    349.14 o 
  14   0  20      714.16      721.15    106.34 o 
 -19   1  20     7316.17     7229.18    204.80 o 
 -17   1  20     7733.54     8061.04    211.16 o 
 -15   1  20       35.43       51.03     38.47 o 
 -13   1  20     4846.35     4995.10    148.32 o 
 -11   1  20    16286.05    16135.83    270.69 o 
  -9   1  20    19813.35    19662.79    276.77 o 
  -7   1  20     1272.10     1417.11     55.65 o 
  -5   1  20    48542.39    49517.35    590.81 o 
  -3   1  20    15897.06    15170.14    245.43 o 
  -1   1  20     2172.81     2285.52    106.15 o 
   1   1  20    21578.97    21030.41    318.59 o 
   3   1  20     5468.78     5701.47    128.32 o 
   5   1  20     1175.36     1152.53     77.57 o 
   7   1  20    13353.47    13545.07    344.93 o 
   9   1  20     5763.71     5913.04    198.23 o 
  11   1  20     1070.45     1130.05     85.61 o 
  13   1  20     2123.51     2336.23    134.24 o 
 -20   2  20      290.43      327.36     62.85 o 
 -18   2  20      492.39      436.38     65.45 o 
 -16   2  20     2109.34     2240.15    112.21 o 
 -14   2  20     4610.06     4775.06    148.58 o 
 -12   2  20     1931.16     2072.90    106.56 o 
 -10   2  20     1851.17     1987.39     79.89 o 
  -8   2  20    11334.89    11355.22    182.75 o 
  -6   2  20     2836.20     3153.59     78.24 o 
  -4   2  20       33.21       87.19     57.26 o 
  -2   2  20    12268.99    12282.35    213.85 o 
   0   2  20     9901.36    10307.72    190.30 o 
   2   2  20      526.47      650.87     49.39 o 
   4   2  20     7076.10     6779.41    149.43 o 
   6   2  20     1524.12     1693.88     78.29 o 
   8   2  20      592.30      784.05     71.72 o 
  10   2  20     2378.98     2613.40    140.05 o 
  12   2  20     1708.84     1799.67    121.34 o 
  14   2  20      157.60      165.97     60.06 o 
 -19   3  20      189.00      290.41     59.08 o 
 -17   3  20       16.18       72.42     43.04 o 
 -15   3  20      233.15      278.70     53.15 o 
 -13   3  20       13.16      118.67     35.02 o 
 -11   3  20      448.36      537.92     51.36 o 
  -9   3  20     1649.42     1570.75     88.94 o 
  -7   3  20      804.20      739.62     52.90 o 
  -5   3  20      278.86      400.53     41.86 o 
  -3   3  20     1854.54     1725.34     93.38 o 
  -1   3  20     1274.42     1322.40     66.00 o 
   1   3  20       73.64       75.23     28.80 o 
   3   3  20     1912.00     1918.93     94.22 o 
   5   3  20      823.80      926.06     61.95 o 
   7   3  20      282.61      360.96     51.81 o 
   9   3  20       82.97       39.82     60.05 o 
  11   3  20      140.60      203.06     58.75 o 
  13   3  20      483.86      405.51     75.03 o 
 -18   4  20      471.14      434.00     74.43 o 
 -16   4  20     2029.23     2002.54    136.21 o 
 -14   4  20     1303.80     1367.33     97.53 o 
 -12   4  20     1173.68     1374.97     77.25 o 
 -10   4  20     1051.55     1168.40     76.44 o 
  -8   4  20     3607.51     3787.27    128.73 o 
  -6   4  20     6459.23     5849.88    138.72 o 
  -4   4  20      891.26      930.90     60.50 o 
  -2   4  20     6136.28     5631.36    135.51 o 
   0   4  20      304.84      292.99     40.76 o 
   2   4  20     2107.42     1907.26     81.59 o 
   4   4  20     4807.97     4676.79    144.94 o 
   6   4  20      113.16      136.68     40.94 o 
   8   4  20      295.16      363.99     55.53 o 
  10   4  20      516.36      535.18     76.15 o 
  12   4  20     2378.96     2581.37    152.93 o 
 -17   5  20     4078.87     4270.67    246.95 o 
 -15   5  20      357.34      322.33     56.57 o 
 -13   5  20     3216.11     3236.05    204.01 o 
 -11   5  20    12983.38    12370.94    273.76 o 
  -9   5  20     3180.06     3349.34    128.59 o 
  -7   5  20     2657.37     2823.89    107.22 o 
  -5   5  20    12923.88    12757.59    235.32 o 
  -3   5  20     4285.97     4132.52    117.27 o 
  -1   5  20       89.65      131.10     34.50 o 
   1   5  20    12151.70    12154.30    261.45 o 
   3   5  20     4524.31     4615.40    147.93 o 
   5   5  20        1.70       51.14     36.45 o 
   7   5  20     3627.63     3826.94    139.88 o 
   9   5  20     3231.48     3264.43    133.28 o 
  11   5  20      663.04      652.76     73.29 o 
 -16   6  20     3381.17     3573.41    177.07 o 
 -14   6  20     7814.95     7793.07    426.26 o 
 -12   6  20     1017.48     1103.95    126.63 o 
 -10   6  20     2817.91     2617.46    120.42 o 
  -8   6  20    14982.09    14652.53    342.91 o 
  -6   6  20     4118.19     3969.88    117.82 o 
  -4   6  20      500.91      669.78     58.42 o 
  -2   6  20    18612.11    18639.75    441.26 o 
   0   6  20     7623.87     7571.54    197.79 o 
   2   6  20      280.85      307.47     52.32 o 
   4   6  20     6136.52     6189.94    196.70 o 
   6   6  20     6933.88     7052.34    199.59 o 
   8   6  20       81.01      107.88     45.72 o 
  10   6  20     2196.05     2411.89    125.50 o 
 -13   7  20     3617.93     3469.99    175.19 o 
 -11   7  20     6425.75     6022.27    247.64 o 
  -9   7  20     1122.33     1213.92     90.90 o 
  -7   7  20     2118.30     2244.54    113.48 o 
  -5   7  20     9297.12     9783.98    232.14 o 
  -3   7  20     3519.79     3449.17    137.51 o 
  -1   7  20       27.74       26.73     38.28 o 
   1   7  20    10478.32    10483.85    289.39 o 
   3   7  20     6283.84     6571.41    193.27 o 
   5   7  20       12.98       21.78     47.24 o 
   7   7  20     3267.31     3360.77    142.83 o 
 -12   8  20      482.61      548.25     89.03 o 
 -10   8  20     1183.70     1324.25    119.60 o 
  -8   8  20     1497.52     1945.92    168.27 o 
  -6   8  20     1586.23     1419.40    141.56 o 
  -4   8  20      462.27      424.41     73.90 o 
  -2   8  20     5298.85     5511.15    173.82 o 
   0   8  20     1164.81     1145.33     91.07 o 
   2   8  20      102.21      165.57     54.40 o 
   4   8  20     1467.07     1525.27    106.54 o 
   6   8  20     2455.52     2661.92    135.41 o 
  -7   9  20      313.79      257.14     88.45 o 
  -5   9  20        0.89       28.48     69.06 o 
  -3   9  20      323.33      367.82     95.65 o 
  -1   9  20       74.77      138.19     50.74 o 
   1   9  20      291.85      410.70     68.21 o 
 -19   1  21     1154.64     1449.62    139.69 o 
 -17   1  21      453.18      454.16     62.77 o 
 -15   1  21      863.53      856.04     85.73 o 
 -13   1  21     5123.18     5342.10    155.42 o 
 -11   1  21     1439.38     1463.50     72.39 o 
  -9   1  21      315.43      323.72     35.03 o 
  -7   1  21    13312.84    13302.87    203.10 o 
  -5   1  21      810.57      746.01     72.73 o 
  -3   1  21      156.69      233.06     38.63 o 
  -1   1  21     2418.20     2820.64     83.05 o 
   1   1  21     5658.61     5883.98    187.34 o 
   3   1  21      134.67      144.36     36.79 o 
   5   1  21     4893.43     5101.75    182.33 o 
   7   1  21     4489.32     4653.90    148.24 o 
   9   1  21      138.95      191.95     45.81 o 
  11   1  21     1036.84     1236.25     96.17 o 
  13   1  21     1709.46     1594.00    117.42 o 
 -18   2  21     3366.86     3371.95    137.51 o 
 -16   2  21     8734.46     8469.52    216.32 o 
 -14   2  21     1889.87     2167.30    105.87 o 
 -12   2  21     1148.37     1197.73     86.15 o 
 -10   2  21    25666.68    25215.67    380.96 o 
  -8   2  21      991.89     1121.96     53.71 o 
  -6   2  21     4225.33     4205.86    110.01 o 
  -4   2  21    11615.94    12170.20    215.33 o 
  -2   2  21     3075.34     3127.77    124.04 o 
   0   2  21      896.67      928.53     55.31 o 
   2   2  21     9669.36     9853.31    214.12 o 
   4   2  21    18247.44    18102.44    297.36 o 
   6   2  21      100.44      114.94     41.18 o 
   8   2  21     7910.63     8037.18    206.04 o 
  10   2  21     5758.32     5359.08    194.18 o 
  12   2  21     4101.49     4426.49    250.28 o 
 -19   3  21     7823.37     7809.27    217.00 o 
 -17   3  21      523.74      618.92     71.54 o 
 -15   3  21     2947.06     3055.08    123.35 o 
 -13   3  21    18296.22    18091.67    396.85 o 
 -11   3  21     2402.01     2614.23     93.96 o 
  -9   3  21     5213.22     5345.80    130.20 o 
  -7   3  21    19118.32    18301.16    297.01 o 
  -5   3  21     4305.70     4217.10    112.81 o 
  -3   3  21     3861.02     3947.30    108.28 o 
  -1   3  21    12241.59    12197.15    220.58 o 
   1   3  21    13683.68    13375.25    237.08 o 
   3   3  21      577.24      651.24     60.60 o 
   5   3  21    13455.02    13409.37    298.08 o 
   7   3  21     9721.18     9893.67    229.36 o 
   9   3  21     1890.19     2016.62    196.05 o 
  11   3  21     6226.68     6150.99    215.42 o 
 -18   4  21     1010.77     1164.06    111.50 o 
 -16   4  21     9904.14    10150.12    244.64 o 
 -14   4  21      498.33      581.07     72.72 o 
 -12   4  21     5874.87     5462.83    209.86 o 
 -10   4  21     8806.65     8683.38    214.03 o 
  -8   4  21     2545.84     2787.62    114.86 o 
  -6   4  21     2652.26     2792.41    113.60 o 
  -4   4  21    14305.85    13962.67    247.57 o 
  -2   4  21     7090.23     7036.62    157.35 o 
   0   4  21     1097.91     1116.45     81.31 o 
   2   4  21    14037.68    13616.44    246.45 o 
   4   4  21     3111.79     3088.93    118.17 o 
   6   4  21      414.66      418.33     88.56 o 
   8   4  21     5414.48     5548.56    168.17 o 
  10   4  21     6001.31     6109.13    388.50 o 
  12   4  21      573.37      797.75     94.42 o 
 -17   5  21      107.59      115.86     57.79 o 
 -15   5  21     1167.20     1186.80     92.15 o 
 -13   5  21     2858.26     2849.05    127.51 o 
 -11   5  21      115.81      175.70     48.89 o 
  -9   5  21     2978.08     3158.33    124.09 o 
  -7   5  21     1844.56     2068.12     87.10 o 
  -5   5  21     3358.60     3381.33    107.00 o 
  -3   5  21      399.39      468.58     49.22 o 
  -1   5  21     8685.45     8074.34    175.73 o 
   1   5  21      872.46      979.94     76.85 o 
   3   5  21        0.76       61.47     36.73 o 
   5   5  21     3154.01     3208.61    246.30 o 
   7   5  21      546.96      655.84     70.95 o 
   9   5  21        2.40      -31.22     37.86 o 
  11   5  21      328.81      375.21     74.82 o 
 -16   6  21       54.11       93.49     57.52 o 
 -14   6  21        4.59       72.42     67.52 o 
 -12   6  21      678.20      717.43     76.62 o 
 -10   6  21       81.17      145.84     46.52 o 
  -8   6  21       10.58      110.63     50.48 o 
  -6   6  21      181.53      288.62     49.83 o 
  -4   6  21       33.55      116.27     36.18 o 
  -2   6  21      509.06      483.71     59.30 o 
   0   6  21      160.68      178.79     46.40 o 
   2   6  21      142.12      257.82     50.88 o 
   4   6  21       41.52       39.68     49.17 o 
   6   6  21      190.74      156.33     47.12 o 
   8   6  21        1.87       70.05     43.87 o 
 -13   7  21     1065.02      971.99    107.57 o 
 -11   7  21      292.24      306.82     70.79 o 
  -9   7  21       97.59      132.86     47.10 o 
  -7   7  21     1601.37     1722.36    151.68 o 
  -5   7  21     1000.97     1111.70    100.07 o 
  -3   7  21      183.06      353.28     55.64 o 
  -1   7  21     1888.51     2000.73    109.52 o 
   1   7  21      233.51      246.47     54.61 o 
   3   7  21      328.72      367.76     60.05 o 
   5   7  21      991.87     1118.09     92.54 o 
   7   7  21     1260.99     1333.49    102.03 o 
 -10   8  21     2712.03     2721.28    195.14 o 
  -8   8  21     2838.32     2679.55    192.74 o 
  -6   8  21     2043.25     2068.17    132.03 o 
  -4   8  21     3664.12     3819.54    169.89 o 
  -2   8  21     2989.02     3073.13    133.71 o 
   0   8  21       74.08       84.47     47.13 o 
   2   8  21     3955.24     4050.18    155.50 o 
   4   8  21     1605.07     1558.10    108.74 o 
  -5   9  21     3693.51     3826.70    229.98 o 
  -3   9  21     1081.72     1285.11    150.64 o 
  -1   9  21     5407.62     5574.26    183.05 o 
 -18   0  22     8108.10     9205.86    333.40 o 
 -16   0  22       53.96      151.62     65.16 o 
 -14   0  22     6805.97     6995.95    289.43 o 
 -12   0  22     9879.90    10204.04    321.03 o 
 -10   0  22     1559.17     1714.87     95.88 o 
  -8   0  22    11862.33    11962.37    271.30 o 
  -6   0  22    17033.47    17248.84    348.22 o 
  -4   0  22     6655.35     6871.76    214.08 o 
  -2   0  22       66.84       77.90     44.91 o 
   0   0  22    35619.63    32756.14   1317.52 o 
   2   0  22    30982.96    29546.44   1279.83 o 
   4   0  22      330.96      331.81     70.35 o 
   6   0  22    18841.74    19306.08    521.08 o 
   8   0  22    12151.60    12171.00    536.66 o 
  10   0  22     3377.45     3363.67    191.87 o 
  12   0  22     2156.19     2156.27    232.15 o 
 -19   1  22      654.36      754.58     79.38 o 
 -17   1  22     2238.05     2399.72    119.43 o 
 -15   1  22     4069.63     3853.03    137.02 o 
 -13   1  22     1542.59     1734.54    105.15 o 
 -11   1  22     6565.28     6484.69    148.54 o 
  -9   1  22    18463.96    18409.25    266.60 o 
  -7   1  22      360.36      436.48     41.92 o 
  -5   1  22     2166.58     2338.08     79.48 o 
  -3   1  22    19265.47    18146.12    287.63 o 
  -1   1  22    12891.96    12307.33    213.67 o 
   1   1  22       25.27      138.76     34.04 o 
   3   1  22    16445.58    15660.46    309.14 o 
   5   1  22    18664.98    18216.42    350.34 o 
   7   1  22     1840.22     1981.23    104.22 o 
   9   1  22     6368.09     6548.68    186.45 o 
  11   1  22    11800.30    12280.25    297.51 o 
  13   1  22      223.40      294.80     67.10 o 
 -18   2  22     1460.67     1596.15    102.85 o 
 -16   2  22        1.03      -10.06     37.90 o 
 -14   2  22     3198.19     3344.59    125.29 o 
 -12   2  22     2225.48     2418.88     92.27 o 
 -10   2  22       71.91      112.00     33.13 o 
  -8   2  22       34.29       44.86     24.09 o 
  -6   2  22    14585.80    14600.20    249.69 o 
  -4   2  22      399.01      462.91     43.53 o 
  -2   2  22      250.52      292.12     35.95 o 
   0   2  22     3199.56     2955.66    126.73 o 
   2   2  22     8209.75     8018.65    166.40 o 
   4   2  22        3.55       27.76     31.86 o 
   6   2  22     3059.05     2990.08    119.27 o 
   8   2  22     6540.80     6307.15    180.22 o 
  10   2  22       36.36       72.99     47.60 o 
  12   2  22      848.29      766.22     92.44 o 
 -17   3  22      280.61      308.18     57.37 o 
 -15   3  22      750.32      765.97     74.71 o 
 -13   3  22      253.85      323.56     46.33 o 
 -11   3  22        3.47        0.05     29.27 o 
  -9   3  22      855.24     1046.51     77.16 o 
  -7   3  22       37.81       23.01     26.18 o 
  -5   3  22        3.66       28.11     26.10 o 
  -3   3  22      517.80      462.48     45.79 o 
  -1   3  22      907.00      997.44     61.61 o 
   1   3  22      545.36      578.30     62.54 o 
   3   3  22     2677.65     2766.40     95.95 o 
   5   3  22      739.48      754.30     59.82 o 
   7   3  22       95.96      120.96     62.62 o 
   9   3  22     1919.36     1843.98    123.72 o 
  11   3  22       38.39       92.01     54.84 o 
 -18   4  22     1967.51     2048.60    135.78 o 
 -16   4  22       26.13       85.77     43.90 o 
 -14   4  22       12.72       60.92     35.81 o 
 -12   4  22     4689.25     4545.71    152.90 o 
 -10   4  22       23.41       40.32     39.45 o 
  -8   4  22     1426.58     1334.36    106.62 o 
  -6   4  22     1485.54     1589.01     75.50 o 
  -4   4  22     1312.12     1408.78     72.95 o 
  -2   4  22      184.24      195.58     37.41 o 
   0   4  22     8723.26     8589.83    180.81 o 
   2   4  22     3457.93     3606.24    110.24 o 
   4   4  22      175.33      130.91     40.05 o 
   6   4  22      805.99      826.64    150.13 o 
   8   4  22     4163.10     4438.18    179.96 o 
  10   4  22      220.94      343.39     71.87 o 
 -17   5  22     3057.66     3041.18    207.75 o 
 -15   5  22     6289.89     6357.89    190.36 o 
 -13   5  22       25.37       44.81     42.98 o 
 -11   5  22     1423.82     1306.58    108.24 o 
  -9   5  22     7544.28     7762.84    228.46 o 
  -7   5  22     2128.80     2154.60    106.76 o 
  -5   5  22      770.08      906.43     65.46 o 
  -3   5  22    11155.28    10812.85    214.10 o 
  -1   5  22     6619.48     6388.42    153.72 o 
   1   5  22      278.20      313.72     51.22 o 
   3   5  22    10275.08    10219.96    240.48 o 
   5   5  22     9589.57     9086.78    226.45 o 
   7   5  22      237.45      333.02     59.58 o 
   9   5  22     1340.11     1597.51    136.53 o 
 -14   6  22     2154.56     2221.42    144.22 o 
 -12   6  22    10207.69    10650.40    257.76 o 
 -10   6  22      876.77      940.46     82.68 o 
  -8   6  22     1577.80     1633.05     99.81 o 
  -6   6  22    14440.81    13882.02    295.64 o 
  -4   6  22     4664.13     4400.95    152.47 o 
  -2   6  22      492.56      348.12     53.68 o 
   0   6  22     9080.16     9261.38    288.95 o 
   2   6  22     7369.98     7535.21    203.20 o 
   4   6  22      559.63      610.73     70.91 o 
   6   6  22     4217.43     4720.11    165.00 o 
   8   6  22    12081.02    12491.00    362.06 o 
 -13   7  22       11.30       33.44     54.05 o 
 -11   7  22      942.42     1038.10    107.26 o 
  -9   7  22     9794.81    10034.56    248.58 o 
  -7   7  22     1827.98     1805.04    111.40 o 
  -5   7  22      757.14      801.59     88.47 o 
  -3   7  22     7341.21     7105.39    196.28 o 
  -1   7  22     4226.44     4456.50    224.68 o 
   1   7  22       22.43       25.88     39.93 o 
   3   7  22     3526.40     3733.39    157.09 o 
   5   7  22     7183.57     7224.11    209.41 o 
 -10   8  22      283.32      182.67     76.05 o 
  -8   8  22      980.29     1122.49    137.35 o 
  -6   8  22     2287.23     2477.51    186.00 o 
  -4   8  22     1685.13     1765.76    125.80 o 
  -2   8  22      669.77      697.59     76.25 o 
   0   8  22     1229.66     1368.16    101.20 o 
   2   8  22     1117.17     1377.90    103.08 o 
 -19   1  23      696.79      759.11     80.87 o 
 -17   1  23      968.29     1117.58     88.43 o 
 -15   1  23      111.94      131.46     45.59 o 
 -13   1  23     1124.36     1248.38     94.00 o 
 -11   1  23     4468.84     4365.37    127.81 o 
  -9   1  23      516.03      539.04     43.11 o 
  -7   1  23       21.72       67.14     30.83 o 
  -5   1  23     8221.06     8020.47    163.26 o 
  -3   1  23    11049.78    10325.53    222.93 o 
  -1   1  23      223.23      414.23     50.07 o 
   1   1  23     7071.99     6629.57    202.29 o 
   3   1  23     3047.16     3072.36    119.51 o 
   5   1  23      105.12      207.98     44.09 o 
   7   1  23      281.69      395.79     57.57 o 
   9   1  23     3471.00     3484.31    135.21 o 
  11   1  23      521.65      474.25     75.41 o 
 -18   2  23       77.89       23.89     44.32 o 
 -16   2  23     3300.19     3423.28    134.61 o 
 -14   2  23     5316.81     5622.60    165.63 o 
 -12   2  23     1443.52     1492.68     77.64 o 
 -10   2  23     2710.73     2677.66    115.73 o 
  -8   2  23    15866.12    16170.42    273.42 o 
  -6   2  23    11032.31    10267.35    196.37 o 
  -4   2  23       37.52       27.58     29.80 o 
  -2   2  23    32681.25    30829.53    447.06 o 
   0   2  23    16613.32    15940.75    266.89 o 
   2   2  23       20.49      113.23     36.40 o 
   4   2  23     7897.21     7475.87    195.01 o 
   6   2  23     6345.47     6215.76    178.11 o 
   8   2  23     2525.20     2571.71    150.13 o 
  10   2  23     1885.73     2170.82    300.61 o 
  12   2  23     6912.34     6643.47    251.18 o 
 -17   3  23     3775.01     4296.06    154.21 o 
 -15   3  23      904.72     1062.84     87.47 o 
 -13   3  23     4464.71     4582.59    131.44 o 
 -11   3  23    12434.39    12483.53    271.46 o 
  -9   3  23     7078.01     7230.90    188.25 o 
  -7   3  23     1041.21     1151.49     66.03 o 
  -5   3  23    27556.70    26154.55    396.01 o 
  -3   3  23    19523.31    18776.39    305.84 o 
  -1   3  23        2.62        7.35     25.33 o 
   1   3  23    26386.80    24889.25    383.88 o 
   3   3  23    12319.05    12060.83    227.95 o 
   5   3  23     1173.62     1051.82     90.40 o 
   7   3  23     7389.08     7238.78    233.40 o 
   9   3  23     8145.73     8145.07    255.89 o 
  11   3  23     1294.62     1250.74    112.29 o 
 -16   4  23     3142.50     3343.68    163.55 o 
 -14   4  23     6296.84     6398.94    188.46 o 
 -12   4  23     2779.06     3040.21    129.67 o 
 -10   4  23     1418.93     1667.09    176.68 o 
  -8   4  23    13887.10    13358.92    283.31 o 
  -6   4  23    10459.82     9738.83    196.79 o 
  -4   4  23     1248.09     1157.69     68.60 o 
  -2   4  23    13678.69    13269.23    282.56 o 
   0   4  23    13333.99    13172.97    262.38 o 
   2   4  23       19.25       73.70     55.31 o 
   4   4  23    12065.68    12504.69    293.30 o 
   6   4  23     8806.35     8301.93    284.52 o 
   8   4  23      464.02      490.71     91.84 o 
  10   4  23     2898.91     2916.62    158.56 o 
 -15   5  23      225.16      236.79     55.12 o 
 -13   5  23     1164.00     1470.99     99.67 o 
 -11   5  23     3092.02     3060.13    130.36 o 
  -9   5  23     3424.94     3482.06    170.15 o 
  -7   5  23      398.19      402.53     57.38 o 
  -5   5  23     5007.19     5008.62    135.11 o 
  -3   5  23     3300.98     3383.99    109.40 o 
  -1   5  23      404.73      525.06     53.11 o 
   1   5  23     3651.09     3927.27    174.50 o 
   3   5  23     5359.06     5557.50    240.94 o 
   5   5  23       24.91       44.81     39.85 o 
   7   5  23     4021.19     4052.33    205.83 o 
   9   5  23     2010.40     2141.51    140.11 o 
 -14   6  23      182.47      255.00     70.69 o 
 -12   6  23      326.56      313.26     59.62 o 
 -10   6  23       12.65       95.04     46.95 o 
  -8   6  23      210.67      317.26     56.20 o 
  -6   6  23      205.87      234.23     52.66 o 
  -4   6  23        7.67       52.75     33.70 o 
  -2   6  23      609.82      666.71     69.18 o 
   0   6  23        0.34       55.68     41.11 o 
   2   6  23      210.89      254.32     53.03 o 
   4   6  23      510.43      543.77     68.23 o 
   6   6  23       99.45       99.49     46.96 o 
   8   6  23       71.05      102.40     46.55 o 
 -11   7  23      848.78      865.51    100.75 o 
  -9   7  23      233.91      268.89     57.07 o 
  -7   7  23      441.40      539.85    104.49 o 
  -5   7  23      162.78      202.38     59.47 o 
  -3   7  23      739.85      788.44     77.46 o 
  -1   7  23      225.95      198.96     50.18 o 
   1   7  23      516.73      542.30     73.54 o 
   3   7  23     1341.97     1376.44    104.88 o 
   5   7  23      427.74      475.43     69.69 o 
  -8   8  23     1338.80     1166.98    313.55 o 
  -6   8  23     1270.95     1300.79    112.82 o 
  -4   8  23        3.52        9.07     48.35 o 
  -2   8  23     2466.62     2707.79    130.27 o 
   0   8  23     1582.92     1651.59    130.11 o 
   2   8  23      910.20      990.96     92.98 o 
 -18   0  24      888.06      899.06    122.77 o 
 -16   0  24    12656.66    13222.97    409.80 o 
 -14   0  24     2480.87     2574.92    162.13 o 
 -12   0  24     5906.59     6244.59    239.05 o 
 -10   0  24    22455.77    23234.37    460.64 o 
  -8   0  24     8195.52     8788.84    221.72 o 
  -6   0  24      238.65      311.43     97.98 o 
  -4   0  24    28300.63    28701.53    688.35 o 
  -2   0  24    21831.85    20744.27    537.15 o 
   0   0  24     1692.57     1950.90    336.16 o 
   2   0  24     4945.32     5132.10    218.81 o 
   4   0  24    13009.00    13039.70    483.89 o 
   6   0  24     4021.79     4479.85    211.73 o 
   8   0  24     4140.83     4450.98    215.03 o 
  10   0  24    11072.67    11122.37    375.91 o 
 -19   1  24     4355.73     4323.56    259.36 o 
 -17   1  24      738.27      880.58    127.50 o 
 -15   1  24     2023.10     2021.82    106.55 o 
 -13   1  24    14724.46    15079.02    351.61 o 
 -11   1  24     4495.81     4621.07    124.04 o 
  -9   1  24     4101.34     4130.49    114.95 o 
  -7   1  24    17096.14    17077.38    330.22 o 
  -5   1  24    10401.18    10488.48    206.78 o 
  -3   1  24      869.96     1009.64     73.02 o 
  -1   1  24     7283.69     7386.53    186.75 o 
   1   1  24    16493.01    16359.24    321.60 o 
   3   1  24      553.01      604.28     63.71 o 
   5   1  24     6061.99     6257.59    190.60 o 
   7   1  24     8590.57     8536.98    220.15 o 
   9   1  24     1544.46     1648.40    103.48 o 
  11   1  24      854.97     1061.62    105.56 o 
 -18   2  24      262.34      246.12     60.05 o 
 -16   2  24     3290.72     3394.00    135.19 o 
 -14   2  24     1416.85     1734.15    184.95 o 
 -12   2  24     1996.40     2104.69     89.71 o 
 -10   2  24     3423.36     3518.63    142.30 o 
  -8   2  24     2164.43     2282.82     91.71 o 
  -6   2  24      875.76      931.74     60.65 o 
  -4   2  24     3536.44     3493.40    103.80 o 
  -2   2  24     7312.86     7857.18    164.37 o 
   0   2  24      158.80      274.94     51.88 o 
   2   2  24     4428.68     4320.61    140.03 o 
   4   2  24     2080.87     2019.49    120.62 o 
   6   2  24      728.82      886.45     76.22 o 
   8   2  24      699.07      734.59    105.12 o 
  10   2  24     1914.99     1912.72    148.11 o 
 -17   3  24      108.42      121.75     48.14 o 
 -15   3  24        2.58       23.03     45.43 o 
 -13   3  24        2.55       35.16     39.15 o 
 -11   3  24      195.55      212.27     66.58 o 
  -9   3  24      324.47      310.45     52.52 o 
  -7   3  24       15.13       69.54     37.10 o 
  -5   3  24     1547.42     1483.77     74.24 o 
  -3   3  24      261.17      243.09     38.35 o 
  -1   3  24        1.26       19.36     27.09 o 
   1   3  24      708.02      826.33     66.08 o 
   3   3  24       78.65      141.11     47.87 o 
   5   3  24     2066.21     2012.87    165.83 o 
   7   3  24      421.53      398.56     68.30 o 
   9   3  24      155.44      137.95     57.14 o 
 -16   4  24      566.32      626.65     86.83 o 
 -14   4  24      314.37      246.94     55.64 o 
 -12   4  24      523.89      600.56     75.28 o 
 -10   4  24     3636.77     3563.62    134.46 o 
  -8   4  24     2820.66     2358.67    110.54 o 
  -6   4  24      705.75      803.99     61.48 o 
  -4   4  24     2548.98     2476.82    109.19 o 
  -2   4  24     3491.79     3271.79    106.06 o 
   0   4  24       44.00       94.38     33.92 o 
   2   4  24      234.90      257.40     58.30 o 
   4   4  24     4057.56     4356.97    174.92 o 
   6   4  24      166.87      189.02     56.36 o 
   8   4  24      890.18      851.85    283.40 o 
  10   4  24      863.46      878.74    101.03 o 
 -15   5  24      594.19      495.11     68.35 o 
 -13   5  24     5392.40     5192.33    170.42 o 
 -11   5  24     1738.40     1576.31    101.08 o 
  -9   5  24      889.00      925.80     80.51 o 
  -7   5  24     8292.83     7959.67    207.51 o 
  -5   5  24     7364.51     7017.09    165.67 o 
  -3   5  24      104.13      178.32     39.74 o 
  -1   5  24    11081.46    11118.03    222.82 o 
   1   5  24     6066.29     6094.24    181.90 o 
   3   5  24        3.68       -0.03     36.82 o 
   5   5  24      963.63     1156.41     88.92 o 
   7   5  24     6860.17     7195.66    375.70 o 
 -14   6  24      903.74      793.63    102.01 o 
 -12   6  24      623.78      603.31     73.63 o 
 -10   6  24     8296.13     7919.29    215.17 o 
  -8   6  24     3461.71     3309.97    155.79 o 
  -6   6  24     1302.91     1358.55     93.94 o 
  -4   6  24     9057.82     9206.08    200.40 o 
  -2   6  24     6564.56     6359.05    182.33 o 
   0   6  24      107.65       96.40     48.74 o 
   2   6  24     9450.94     9421.55    237.38 o 
   4   6  24     9678.96     9787.03    246.24 o 
   6   6  24       64.23       32.73     43.08 o 
 -11   7  24      894.89      996.39    131.10 o 
  -9   7  24      466.84      481.60     69.36 o 
  -7   7  24     3466.25     3128.23    154.90 o 
  -5   7  24     5281.28     5241.84    195.61 o 
  -3   7  24      770.01      815.14     93.13 o 
  -1   7  24     7578.24     7502.87    278.51 o 
   1   7  24     4734.63     4907.12    167.37 o 
   3   7  24        1.52       18.04     41.35 o 
  -8   8  24      717.58      977.79    131.71 o 
  -6   8  24      706.50      734.05     92.90 o 
  -4   8  24      925.98     1075.40    122.01 o 
  -2   8  24     1027.24     1073.06    132.29 o 
   0   8  24        2.20       29.30     46.37 o 
 -17   1  25     1482.18     1606.56    104.04 o 
 -15   1  25     2577.30     2924.01    125.96 o 
 -13   1  25     1196.71     1166.19     82.19 o 
 -11   1  25     1292.53     1352.51     86.69 o 
  -9   1  25     2371.08     2305.04     88.09 o 
  -7   1  25     5158.30     5167.69    129.84 o 
  -5   1  25      226.18      314.56     47.77 o 
  -3   1  25     3828.53     3589.63    124.97 o 
  -1   1  25     1087.88     1270.21     82.29 o 
   1   1  25     2015.86     2159.24    113.42 o 
   3   1  25     2385.15     2254.81    108.65 o 
   5   1  25     4602.60     4675.03    154.56 o 
   7   1  25      586.32      677.76     72.47 o 
   9   1  25      521.53      457.86     65.51 o 
  11   1  25     1901.10     2236.83    141.32 o 
 -18   2  25     5204.79     5584.77    293.30 o 
 -16   2  25      728.67      989.07    135.77 o 
 -14   2  25     3536.83     3417.08    159.25 o 
 -12   2  25     9618.36     9588.55    335.19 o 
 -10   2  25     5430.14     5385.35    183.20 o 
  -8   2  25      677.21      635.42     53.72 o 
  -6   2  25    12396.69    12168.62    225.27 o 
  -4   2  25     8707.12     8793.37    261.28 o 
  -2   2  25       30.57       84.94     34.96 o 
   0   2  25     5067.91     5210.05    157.89 o 
   2   2  25    10370.08     9856.89    232.57 o 
   4   2  25     3543.08     3585.75    133.09 o 
   6   2  25     3137.48     3258.15    131.03 o 
   8   2  25    12133.74    11867.81    321.68 o 
  10   2  25      287.41      341.22     96.06 o 
 -17   3  25     1814.27     1711.27    127.90 o 
 -15   3  25    10213.90    10052.04    289.65 o 
 -13   3  25     1649.12     1650.00    125.76 o 
 -11   3  25     1776.51     1915.26    103.98 o 
  -9   3  25    16722.36    16383.22    359.01 o 
  -7   3  25     7993.50     7946.94    173.69 o 
  -5   3  25      206.85      222.64     38.83 o 
  -3   3  25    11850.47    11544.34    219.79 o 
  -1   3  25    14205.71    13955.93    250.98 o 
   1   3  25      529.16      479.68     69.19 o 
   3   3  25     2883.28     2733.26    120.22 o 
   5   3  25    17248.89    16960.70    405.60 o 
   7   3  25     1804.00     1807.28    125.46 o 
   9   3  25      670.72      740.32     92.69 o 
 -16   4  25      803.86     1021.68    105.99 o 
 -14   4  25     1257.25     1188.43     93.35 o 
 -12   4  25     8403.77     8319.31    219.54 o 
 -10   4  25     2208.89     2319.89    114.03 o 
  -8   4  25      800.88      947.93     79.97 o 
  -6   4  25    11951.27    11639.36    225.54 o 
  -4   4  25     8330.82     8085.89    178.12 o 
  -2   4  25       10.36      -14.27     28.67 o 
   0   4  25     4914.06     4827.90    132.17 o 
   2   4  25    10948.99    10626.26    292.35 o 
   4   4  25     1035.29     1091.47    119.40 o 
   6   4  25      778.86      665.52     84.33 o 
   8   4  25     7397.55     7740.14    255.38 o 
 -15   5  25       45.65       76.99     48.84 o 
 -13   5  25      653.77      565.75     71.01 o 
 -11   5  25      151.14      198.93     51.13 o 
  -9   5  25     4721.33     4847.80    159.14 o 
  -7   5  25      787.97      806.18     76.05 o 
  -5   5  25      259.96      277.21     43.62 o 
  -3   5  25     3048.90     3091.97    109.95 o 
  -1   5  25     3934.14     3802.24    134.52 o 
   1   5  25       10.61       46.70     38.33 o 
   3   5  25      710.68      700.01     72.97 o 
   5   5  25     2158.13     2247.98    140.11 o 
   7   5  25     1082.54     1266.42    128.66 o 
 -12   6  25      159.64      264.54     58.91 o 
 -10   6  25       14.64       54.34     45.21 o 
  -8   6  25        0.48       62.82     41.83 o 
  -6   6  25      422.87      441.45     62.57 o 
  -4   6  25       99.00      136.84     44.72 o 
  -2   6  25       70.01       63.91     41.08 o 
   0   6  25        4.46       61.40     41.82 o 
   2   6  25       94.69      138.82     48.81 o 
   4   6  25        0.30       44.14     42.06 o 
   6   6  25       60.36        1.66     57.88 o 
 -11   7  25      685.83      676.68     95.14 o 
  -9   7  25     1792.07     1855.49    112.96 o 
  -7   7  25      889.13      963.89     99.29 o 
  -5   7  25        0.53       27.14     45.99 o 
  -3   7  25     1439.74     1550.38    100.99 o 
  -1   7  25     2216.39     2285.64    136.98 o 
   1   7  25        4.62       63.63     45.55 o 
   3   7  25       27.80       30.19     47.06 o 
  -4   8  25     3106.65     2853.93    158.49 o 
 -18   0  26     1459.20     1555.37    147.60 o 
 -16   0  26     5586.63     5953.30    251.98 o 
 -14   0  26     7544.38     7798.16    316.57 o 
 -12   0  26     4781.19     5302.04    218.02 o 
 -10   0  26      102.73      394.84    226.12 o 
  -8   0  26    18580.67    19097.22    514.58 o 
  -6   0  26    16218.95    16343.58    814.03 o 
  -4   0  26      812.04      821.61    100.44 o 
  -2   0  26     6693.85     6367.05    429.63 o 
   0   0  26    24486.87    22140.22   1281.34 o 
   2   0  26      162.64      127.06     60.30 o 
   4   0  26     5584.82     4878.80    233.66 o 
   6   0  26    13528.46    14202.75    438.00 o 
   8   0  26      978.53     1101.19    165.82 o 
  10   0  26     1695.30     1741.86    218.58 o 
 -17   1  26     5619.93     6355.80    189.38 o 
 -15   1  26     2504.63     2730.01    121.28 o 
 -13   1  26     2223.79     2367.95    160.31 o 
 -11   1  26     8555.39     9011.71    218.20 o 
  -9   1  26     5676.03     5680.49    140.94 o 
  -7   1  26      129.74      181.00     43.48 o 
  -5   1  26    10823.40    10904.89    244.49 o 
  -3   1  26    17063.27    15702.17    315.11 o 
  -1   1  26        6.76       28.19     33.64 o 
   1   1  26     8394.99     7685.32    199.11 o 
   3   1  26    13146.00    12510.81    276.18 o 
   5   1  26       80.28      133.64     42.24 o 
   7   1  26     2129.70     2307.68    120.02 o 
   9   1  26     3903.64     4013.48    207.57 o 
 -16   2  26     1803.97     1958.22    133.96 o 
 -14   2  26     1768.63     2056.62    135.62 o 
 -12   2  26     1432.32     1484.74    104.47 o 
 -10   2  26      187.73      204.89     46.67 o 
  -8   2  26     4554.38     4716.11    127.60 o 
  -6   2  26     4973.66     4700.91    141.30 o 
  -4   2  26        1.51       79.96     35.22 o 
  -2   2  26     5980.94     5458.72    199.74 o 
   0   2  26     1945.69     1829.57    121.71 o 
   2   2  26      424.78      472.08     59.46 o 
   4   2  26     2120.18     2268.80    113.88 o 
   6   2  26     2939.51     3054.92    150.34 o 
   8   2  26      227.88      272.25     63.84 o 
 -17   3  26       51.87      134.48     61.55 o 
 -15   3  26       11.48       95.35     53.74 o 
 -13   3  26      548.16      607.07     71.23 o 
 -11   3  26       90.72      140.16     47.03 o 
  -9   3  26        7.72       51.24     37.32 o 
  -7   3  26       37.13       70.12     36.86 o 
  -5   3  26        1.31       63.32     34.37 o 
  -3   3  26     1179.47     1184.23     83.48 o 
  -1   3  26       43.97       34.15     35.27 o 
   1   3  26     1734.74     1618.53    130.87 o 
   3   3  26      747.54      575.16     66.07 o 
   5   3  26       19.42      137.93     51.84 o 
   7   3  26       47.20      125.03     52.92 o 
   9   3  26      150.59      168.66     58.92 o 
 -16   4  26     1597.86     1721.16    129.58 o 
 -14   4  26     1164.63     1290.10     97.69 o 
 -12   4  26      759.28      977.74     99.48 o 
 -10   4  26        0.58       31.09     40.47 o 
  -8   4  26      925.87      960.15    105.75 o 
  -6   4  26     1410.53     1340.92     75.75 o 
  -4   4  26      466.22      481.29     52.80 o 
  -2   4  26      909.05     1061.58     71.37 o 
   0   4  26     2693.36     2537.47    117.15 o 
   2   4  26      483.91      571.14     79.40 o 
   4   4  26      257.10      282.46     63.52 o 
   6   4  26     1795.32     1719.02    126.31 o 
   8   4  26      483.12      445.62     78.98 o 
 -13   5  26     1686.07     1959.46    113.68 o 
 -11   5  26     2384.04     2493.93    124.62 o 
  -9   5  26     7719.53     7391.74    204.17 o 
  -7   5  26      119.24      149.18     46.74 o 
  -5   5  26     4357.63     4047.34    123.81 o 
  -3   5  26     5159.90     5012.72    185.61 o 
  -1   5  26      533.02      490.15     62.49 o 
   1   5  26      816.37     1043.83     83.45 o 
   3   5  26     5779.62     5298.63    203.75 o 
   5   5  26     2497.94     2327.79    196.20 o 
   7   5  26     1126.83     1288.81    119.79 o 
 -12   6  26     3977.17     3919.01    153.35 o 
 -10   6  26     2846.36     3006.01    136.07 o 
  -8   6  26     2713.18     2682.71    126.91 o 
  -6   6  26     8779.36     9169.69    238.04 o 
  -4   6  26      399.69      448.18     60.73 o 
  -2   6  26     4652.55     4432.66    179.72 o 
   0   6  26     5931.13     5523.05    172.97 o 
   2   6  26     1617.08     1698.99    106.69 o 
   4   6  26     2325.81     2407.97    156.56 o 
  -9   7  26     4951.50     4802.85    167.86 o 
  -7   7  26      691.36      621.02    172.67 o 
  -5   7  26     4036.87     3876.32    172.33 o 
  -3   7  26     2670.04     2926.80    154.48 o 
  -1   7  26     1451.51     1665.17    107.01 o 
   1   7  26     3323.81     3210.30    141.06 o 
 -17   1  27      174.95      284.71     69.03 o 
 -15   1  27        2.71       26.17     47.46 o 
 -13   1  27     1448.75     1576.32    130.16 o 
 -11   1  27     2510.20     2694.18    116.23 o 
  -9   1  27      840.48      919.56     76.50 o 
  -7   1  27     2032.50     2109.40    116.62 o 
  -5   1  27     2168.96     2167.10    109.41 o 
  -3   1  27       69.15      233.62     53.19 o 
  -1   1  27     2176.84     2161.52    106.72 o 
   1   1  27     4361.20     4262.70    144.56 o 
   3   1  27      323.67      662.92    100.85 o 
   5   1  27      822.13      969.16     83.24 o 
   7   1  27     2062.79     1864.60    110.96 o 
   9   1  27      465.14      553.27    105.52 o 
 -16   2  27     3541.55     3914.11    355.85 o 
 -14   2  27     3326.97     3511.92    188.21 o 
 -12   2  27      736.45      658.78    113.58 o 
 -10   2  27     4379.62     4403.51    156.29 o 
  -8   2  27     9650.96     9862.33    201.51 o 
  -6   2  27     1842.24     1732.62     96.34 o 
  -4   2  27     3698.14     3365.33    152.31 o 
  -2   2  27    10828.49    10314.64    340.56 o 
   0   2  27     1167.75     1137.62     84.11 o 
   2   2  27     6479.94     5935.17    175.81 o 
   4   2  27     8493.10     8737.30    224.29 o 
   6   2  27      976.85     1080.91     88.74 o 
   8   2  27      559.84      651.74     88.08 o 
 -15   3  27     1162.68     1217.98    111.07 o 
 -13   3  27     5089.27     5313.25    170.87 o 
 -11   3  27     7791.74     7879.76    226.37 o 
  -9   3  27     1257.43     1178.86     85.31 o 
  -7   3  27     6327.07     6418.35    155.55 o 
  -5   3  27    11959.14    11669.19    261.61 o 
  -3   3  27      116.09       99.58     39.52 o 
  -1   3  27     4874.54     4712.28    152.82 o 
   1   3  27    13841.21    13135.56    287.72 o 
   3   3  27     1326.26     1348.12    131.42 o 
   5   3  27     4326.42     4663.61    231.90 o 
   7   3  27     8347.08     8786.14    334.63 o 
 -14   4  27     1369.20     1366.87    115.54 o 
 -12   4  27      311.43      221.99     59.62 o 
 -10   4  27     7519.14     7694.28    208.46 o 
  -8   4  27     4162.25     4040.22    143.74 o 
  -6   4  27        3.23       -8.43     30.47 o 
  -4   4  27     4985.65     4641.12    165.03 o 
  -2   4  27     8534.43     8359.01    243.74 o 
   0   4  27       38.62       92.82     50.91 o 
   2   4  27     2805.86     2825.22    150.67 o 
   4   4  27    11130.22    11246.12    350.23 o 
   6   4  27      317.54      259.35     73.21 o 
 -13   5  27     6014.04     6562.72    307.23 o 
 -11   5  27       45.01       95.99     45.45 o 
  -9   5  27        7.98        6.52     40.86 o 
  -7   5  27     2761.95     2611.31    122.47 o 
  -5   5  27     1576.87     1722.52     87.44 o 
  -3   5  27       15.48       22.44     32.98 o 
  -1   5  27     1510.33     1537.63     95.94 o 
   1   5  27     3326.34     3293.56    203.54 o 
   3   5  27        2.21       28.75     50.98 o 
   5   5  27      885.40      849.69     98.73 o 
 -12   6  27      638.82      781.90     83.10 o 
 -10   6  27      882.11      957.00     88.25 o 
  -8   6  27      288.07      255.44     56.32 o 
  -6   6  27        0.32       20.56     39.57 o 
  -4   6  27       10.21       43.62     42.82 o 
  -2   6  27      196.04      325.57     57.51 o 
   0   6  27        3.51       25.95     42.52 o 
   2   6  27      486.11      498.30     82.31 o 
  -7   7  27      345.75      273.37     66.10 o 
  -5   7  27     1127.80     1062.06    104.39 o 
  -3   7  27        1.57       32.81     45.05 o 
  -1   7  27       16.65       54.37     57.85 o 
 -16   0  28     3167.96     2797.84    292.45 o 
 -14   0  28      264.86      108.54     96.48 o 
 -12   0  28    11039.74    10772.30    548.72 o 
 -10   0  28     6827.09     6909.70    269.87 o 
  -8   0  28      368.29      197.72     70.26 o 
  -6   0  28     9641.11     8894.32    578.86 o 
  -4   0  28    12871.80    12625.19    465.80 o 
  -2   0  28     3634.40     3736.44    190.13 o 
   0   0  28     8564.89     8089.53    318.07 o 
   2   0  28    15355.32    15005.16    450.25 o 
   4   0  28     1571.61     1514.01    159.79 o 
   6   0  28       76.86      174.82     72.39 o 
   8   0  28    12125.33    12289.64    412.31 o 
 -17   1  28      911.71      996.65    105.27 o 
 -15   1  28     2801.86     2857.86    154.37 o 
 -13   1  28     2043.13     1973.80    185.42 o 
 -11   1  28        2.16       20.54     45.69 o 
  -9   1  28     8248.68     8188.71    211.21 o 
  -7   1  28    10775.93    11033.05    357.27 o 
  -5   1  28       83.52       92.51     37.99 o 
  -3   1  28     8430.12     7895.68    205.62 o 
  -1   1  28    10574.60     9684.05    234.46 o 
   1   1  28     1338.78     1472.02     95.46 o 
   3   1  28     1010.14      990.67     84.07 o 
   5   1  28    11847.48    11799.04    428.59 o 
   7   1  28     1748.69     1593.49    105.92 o 
 -16   2  28      183.55      204.35     76.90 o 
 -14   2  28      174.28      153.29     57.07 o 
 -12   2  28     2378.95     2522.66    129.24 o 
 -10   2  28     3187.17     3305.64    159.56 o 
  -8   2  28      214.11      185.10     46.74 o 
  -6   2  28     2032.02     2115.86    106.76 o 
  -4   2  28     2691.64     2573.45    115.51 o 
  -2   2  28      456.91      704.62     75.28 o 
   0   2  28     1304.28     1297.60     90.89 o 
   2   2  28     5203.42     5249.06    166.11 o 
   4   2  28      421.33      478.52     64.57 o 
   6   2  28       47.82       43.06     48.49 o 
   8   2  28     3624.48     3880.97    178.92 o 
 -15   3  28       71.50       99.07     56.39 o 
 -13   3  28        1.61      -19.83     42.85 o 
 -11   3  28      312.60      341.24     61.79 o 
  -9   3  28      385.42      388.40     57.07 o 
  -7   3  28     1308.76     1274.64     93.56 o 
  -5   3  28       60.54       71.81     48.30 o 
  -3   3  28      731.18      830.16     76.98 o 
  -1   3  28     1131.95     1088.79     83.86 o 
   1   3  28      388.15      424.11     58.15 o 
   3   3  28        0.35       20.71     37.05 o 
   5   3  28      329.91      363.07     91.26 o 
   7   3  28        8.92       61.99     47.74 o 
 -14   4  28       25.37       28.21     56.60 o 
 -12   4  28     2285.17     2307.46    160.14 o 
 -10   4  28      380.51      339.68     61.80 o 
  -8   4  28       13.13       16.20     37.52 o 
  -6   4  28     2132.79     2116.37     93.45 o 
  -4   4  28     3048.18     2802.82    122.18 o 
  -2   4  28       70.68       57.04     38.44 o 
   0   4  28      129.84      246.87     59.61 o 
   2   4  28     4220.44     4095.11    174.72 o 
   4   4  28       11.40       50.57     61.66 o 
   6   4  28      173.24      183.37     62.29 o 
 -13   5  28     3122.17     3461.10    147.65 o 
 -11   5  28      248.01      269.73     58.06 o 
  -9   5  28     7119.17     7040.79    262.68 o 
  -7   5  28     2322.98     2146.84    114.03 o 
  -5   5  28       78.98      143.98     39.70 o 
  -3   5  28     1823.65     1993.29    168.53 o 
  -1   5  28     9537.34     9624.23    282.48 o 
   1   5  28      441.39      498.81     78.54 o 
   3   5  28     2859.56     2814.31    175.91 o 
 -10   6  28     4498.05     4770.84    169.74 o 
  -8   6  28        2.33       22.66     42.76 o 
  -6   6  28     7199.79     7002.41    230.79 o 
  -4   6  28     6486.94     6481.18    188.19 o 
  -2   6  28       52.44       77.41     46.24 o 
   0   6  28     3342.56     3516.65    177.36 o 
   2   6  28     6040.87     6152.88    227.85 o 
 -15   1  29      849.68      996.64    139.04 o 
 -13   1  29      558.37      654.92    112.99 o 
 -11   1  29     1159.40     1091.24    106.67 o 
  -9   1  29     3344.57     3224.15    158.84 o 
  -7   1  29       16.68       46.03     37.35 o 
  -5   1  29      969.09      890.47     75.99 o 
  -3   1  29     5365.58     5045.26    160.56 o 
   1   1  29      647.32      636.92     70.25 o 
   3   1  29     1371.09     1306.56     94.78 o 
   5   1  29      966.87     1074.08     91.12 o 
   7   1  29      236.53      206.41     60.92 o 
 -14   2  29     4430.93     4568.77    387.57 o 
 -12   2  29     4845.22     4142.30    545.70 o 
 -10   2  29      262.43      310.80     67.93 o 
  -8   2  29     4177.41     4069.95    144.95 o 
  -6   2  29     9580.72     8987.25    226.14 o 
  -4   2  29      917.06      917.02     79.87 o 
  -2   2  29     5699.70     5796.85    174.25 o 
   0   2  29     6977.51     6589.90    189.32 o 
   2   2  29      558.08      412.10     59.28 o 
   4   2  29      740.00      802.43     79.00 o 
   6   2  29     3906.41     3993.80    178.20 o 
 -15   3  29     4822.86     4995.93    199.35 o 
 -13   3  29      929.14      959.61    100.30 o 
 -11   3  29     7526.73     7575.84    207.75 o 
  -9   3  29     6675.95     6786.44    260.05 o 
  -7   3  29       76.65       41.57     54.58 o 
  -5   3  29     6892.82     6401.60    184.34 o 
  -3   3  29     9927.52     9453.02    233.75 o 
  -1   3  29     1824.99     1599.40     99.81 o 
   1   3  29     5399.57     5035.70    193.65 o 
   3   3  29     6103.08     6168.40    219.32 o 
   5   3  29     1590.00     1874.43    132.80 o 
 -12   4  29     4495.80     4788.47    166.21 o 
 -10   4  29      521.94      549.59     68.73 o 
  -8   4  29     4452.65     4662.52    231.32 o 
  -6   4  29     6114.02     6015.86    179.02 o 
  -4   4  29      237.21      279.10     65.65 o 
  -2   4  29     4601.11     4410.85    154.06 o 
   0   4  29     6778.00     6783.35    228.78 o 
   2   4  29     1049.19      973.73    102.23 o 
   4   4  29     1616.41     1436.76    126.88 o 
 -11   5  29     1089.50     1121.56     94.66 o 
  -9   5  29     2258.06     2504.07    149.26 o 
  -7   5  29      173.22      227.86     54.38 o 
  -5   5  29     1827.50     1918.94    132.13 o 
  -3   5  29     1967.11     1869.15    147.83 o 
  -1   5  29      138.33      144.56     71.81 o 
   1   5  29     1249.97     1261.84    114.35 o 
   3   5  29     1877.76     1931.45    137.35 o 
  -8   6  29       54.85       46.91     45.88 o 
  -6   6  29      214.15      462.29     75.94 o 
  -4   6  29      131.25      185.60     59.27 o 
  -2   6  29      355.41      427.72     75.75 o 
   0   6  29       27.95       42.65     53.27 o 
 -14   0  30     2152.57     2053.16    256.27 o 
 -12   0  30      454.99      560.77    156.78 o 
 -10   0  30     5564.35     5239.93    367.82 o 
  -8   0  30     8831.62     8635.94    314.57 o 
  -6   0  30      334.80      619.80    203.51 o 
  -4   0  30     4556.53     4294.92    210.32 o 
  -2   0  30     7174.88     6859.88    274.30 o 
   0   0  30     3174.14     3036.32    185.44 o 
   2   0  30     3719.90     3811.74    209.33 o 
   4   0  30    11103.01    11441.92    389.97 o 
   6   0  30     3239.67     3410.54    211.47 o 
 -15   1  30       61.07       99.40     71.64 o 
 -13   1  30     7163.66     6971.21    309.03 o 
 -11   1  30     4806.47     4621.74    244.91 o 
  -9   1  30     1451.21     1385.77    116.11 o 
  -7   1  30     2651.43     2566.57    119.16 o 
  -5   1  30     7463.04     7429.13    212.80 o 
  -3   1  30       60.80       85.49     40.49 o 
  -1   1  30     3844.12     3751.02    140.92 o 
   1   1  30     4156.04     4255.20    150.80 o 
   3   1  30     4893.00     4968.85    166.84 o 
   5   1  30     1143.13     1188.92     95.90 o 
 -14   2  30      393.74      411.65    102.98 o 
 -12   2  30      890.53     1222.56    148.06 o 
 -10   2  30     1337.21     1493.84    120.92 o 
  -8   2  30     1859.01     1759.89    127.63 o 
  -6   2  30      303.12      308.57     54.96 o 
  -4   2  30      427.91      332.43     55.54 o 
  -2   2  30     3279.90     3671.01    141.38 o 
   0   2  30      902.39      977.55     87.90 o 
   2   2  30     2284.31     2326.30    119.73 o 
   4   2  30     1631.02     1778.75    111.38 o 
   6   2  30      601.92      619.59     86.58 o 
 -13   3  30      878.53      953.68    173.36 o 
 -11   3  30      163.39      235.29     70.19 o 
  -9   3  30      411.13      433.64    124.48 o 
  -7   3  30       23.90       94.22     61.29 o 
  -5   3  30        0.09       18.90     37.20 o 
  -3   3  30       19.99       93.82     41.56 o 
  -1   3  30        0.30       21.23     38.80 o 
   1   3  30       71.28      129.90     45.59 o 
   3   3  30       54.89      186.76     59.15 o 
   5   3  30       19.83       46.39     51.62 o 
 -12   4  30      168.10      143.94     51.56 o 
 -10   4  30      156.17       66.26     56.64 o 
  -8   4  30     1783.18     1502.29    124.11 o 
  -6   4  30      377.04      399.22    102.62 o 
  -4   4  30      917.91      832.65     79.61 o 
  -2   4  30     1892.20     1809.29    129.68 o 
   0   4  30       53.79      162.89     57.61 o 
   2   4  30       15.12       -7.86     62.26 o 
  -9   5  30       90.26      118.65     50.62 o 
  -7   5  30     1399.30     1320.81    119.23 o 
  -5   5  30     5705.93     5660.64    214.06 o 
  -3   5  30      567.83      650.10     85.79 o 
  -1   5  30      940.00      943.28    107.21 o 
   1   5  30     7171.45     7477.03    253.05 o 
  -4   6  30     1607.68     1647.07    160.86 o 
 -13   1  31      579.23      640.67    185.42 o 
 -11   1  31      116.75      241.41     87.10 o 
  -9   1  31     3001.46     3375.58    166.91 o 
  -7   1  31     1128.27     1086.66     87.34 o 
  -5   1  31      474.96      537.05     90.95 o 
  -3   1  31      986.99     1044.76     98.76 o 
  -1   1  31     3947.36     3951.52    146.11 o 
   1   1  31     1403.23     1780.28    169.27 o 
   3   1  31      171.03      224.86     52.78 o 
   5   1  31     2711.94     2806.64    136.83 o 
 -14   2  31        0.45      131.68     75.48 o 
 -12   2  31     5536.61     5335.58    268.21 o 
 -10   2  31     2366.80     2526.93    152.41 o 
  -8   2  31      806.50      719.33     92.07 o 
  -6   2  31     5584.99     5768.58    305.05 o 
  -4   2  31     9402.68     9003.38    231.24 o 
  -2   2  31     1185.73     1281.75     94.35 o 
   0   2  31      478.73      608.90     70.18 o 
   2   2  31    12371.49    12403.26    477.38 o 
   4   2  31     3535.13     3657.84    161.45 o 
 -13   3  31     1651.34     1499.60    162.83 o 
 -11   3  31      189.93      220.74     66.62 o 
  -9   3  31     5414.77     5350.01    321.57 o 
  -7   3  31    10246.22    10293.57    304.06 o 
  -5   3  31     1278.77     1369.39     96.76 o 
  -3   3  31     4806.57     4406.00    155.29 o 
  -1   3  31    12324.79    11981.51    279.92 o 
   1   3  31     2776.77     2785.72    131.14 o 
   3   3  31      257.64      318.23     70.51 o 
 -10   4  31     5389.51     5537.46    258.18 o 
  -8   4  31      790.07     1078.18    140.98 o 
  -6   4  31     5358.74     5161.64    205.01 o 
  -4   4  31     7682.03     7881.06    216.35 o 
  -2   4  31     2098.76     2067.14    151.44 o 
   0   4  31     3175.13     3128.75    161.98 o 
   2   4  31     4395.98     4328.51    292.28 o 
  -7   5  31     3326.92     3243.48    171.89 o 
  -5   5  31      678.98      779.73     98.15 o 
  -3   5  31     2536.21     2339.54    141.83 o 
  -1   5  31     1343.12     1449.30    120.64 o 
 -12   0  32     8327.09     8649.80    506.51 o 
 -10   0  32      213.70      195.97    114.57 o 
  -8   0  32     2663.30     2332.14    221.60 o 
  -6   0  32    15957.35    16816.28    496.18 o 
  -4   0  32     4496.67     4231.31    216.27 o 
  -2   0  32     4712.62     4317.81    217.57 o 
   0   0  32     6634.27     6583.30    310.54 o 
   2   0  32     3318.07     3063.19    275.87 o 
   4   0  32     1376.12     1597.31    155.45 o 
 -13   1  32       10.46      -45.65     66.33 o 
 -11   1  32     3409.73     3298.13    223.85 o 
  -9   1  32     7768.75     7919.56    260.15 o 
  -7   1  32     1719.42     1925.12    200.20 o 
  -5   1  32     3253.05     3197.83    135.73 o 
  -3   1  32     7315.21     7242.78    205.63 o 
  -1   1  32     3821.41     3868.53    212.80 o 
   1   1  32     1549.55     1596.71    144.91 o 
   3   1  32     3031.78     2897.68    196.26 o 
 -12   2  32      984.44      917.67    137.39 o 
 -10   2  32     1412.10     1371.21    121.41 o 
  -8   2  32     2297.09     2494.36    152.17 o 
  -6   2  32     2919.39     3108.91    132.05 o 
  -4   2  32      506.11      602.95     70.03 o 
  -2   2  32      809.25      705.84     76.95 o 
   0   2  32     2391.49     2122.79    117.41 o 
 -11   3  32      555.76      447.66     85.69 o 
  -9   3  32       38.38       -6.58     50.03 o 
  -7   3  32        7.93       -6.11     49.18 o 
  -5   3  32       80.33      135.89     49.02 o 
  -3   3  32      262.14      463.00     66.19 o 
  -1   3  32      630.63      604.26     71.02 o 
   1   3  32      214.40      232.40     54.21 o 
 -10   4  32       15.24       36.90     54.20 o 
  -8   4  32     1038.54     1091.69    113.12 o 
  -6   4  32     1091.30     1243.25    119.26 o 
  -4   4  32     1244.70     1342.11     98.61 o 
  -2   4  32      855.67      978.71     88.45 o 
   0   4  32       77.25       82.47     49.90 o 
 -11   1  33      673.45      825.70    214.06 o 
  -9   1  33      574.38      796.18     98.25 o 
  -7   1  33      887.12      894.24     85.36 o 
  -5   1  33     1577.58     1615.16    159.71 o 
  -3   1  33       19.52      123.47     46.82 o 
  -1   1  33        6.34      131.42     46.80 o 
   1   1  33     1083.66     1045.85    131.42 o 
 -10   2  33     3285.45     3317.88    197.90 o 
  -8   2  33     4158.38     4017.61    258.97 o 
  -6   2  33      229.17      336.69     62.82 o 
  -4   2  33      683.06      707.09     76.48 o 
  -2   2  33     2673.63     2578.09    127.98 o 
   0   2  33      812.41      912.02     87.55 o 
  -9   3  33       66.05      139.68     62.06 o 
  -7   3  33     2518.03     2495.29    155.59 o 
  -5   3  33     2857.36     2865.99    134.82 o 
  -3   3  33      713.54      744.48     78.30 o 
  -1   3  33      364.49      419.52     66.05 o 
  -6   4  33        3.76       23.45     53.87 o 
  -4   4  33      478.64      444.70     77.02 o 
 -10   0  34     4027.80     4935.42    376.86 o 
  -8   0  34     2094.42     1883.32    450.73 o 
  -6   0  34     8322.86     7697.17    307.29 o 
  -4   0  34     2457.98     2268.07    224.61 o 
  -2   0  34     2216.23     2317.74    176.86 o 
   0   0  34      322.30      370.29     89.69 o 
  -9   1  34     3698.53     3915.88    186.69 o 
  -7   1  34     1506.20     1434.63    102.19 o 
  -5   1  34     2687.87     2348.07    123.89 o 
  -3   1  34     1930.92     1878.42    115.29 o 
  -1   1  34     8431.27     8394.34    232.34 o 
  -8   2  34      477.04      399.68     77.98 o 
  -6   2  34     2241.72     2180.44    120.48 o 
  -4   2  34     1777.06     1877.44    156.22 o 
  -2   2  34      246.73      289.42     58.60 o 
  -7   3  34        0.12       85.24     55.22 o 
  -5   3  34      707.20      885.08     85.57 o 
  -7   1  35      247.74      235.96     57.95 o 
  -5   1  35      361.07      378.32     65.51 o 
  -3   1  35     1448.05     1315.03     99.88 o 
                                                 
